# Supplementary material for: Non‐psychotropic Cannabis sativa L. phytocomplex modulates microglial inflammatory response through CB2 receptors‐, endocannabinoids‐, and NF‐κB‐mediated signaling
Source: Phytother Res. 2022 Apr 8;36(5):2246–63. doi: 10.1002/ptr.7458 (PMC9325551; doi:10.1002/ptr.7458)
Supplement: Supplementary file 2 — Appendix S1. Supporting information. [file PTR-36-2246-s001.zip]

Archive with 1 entries (1 files):
- Borgonetti et al 2021, Supplementary information R1/Borgonetti et al 2021, Supplementary information R1.tex
