# Supplementary material for: Non‐psychotropic Cannabis sativa L. phytocomplex modulates microglial inflammatory response through CB2 receptors‐, endocannabinoids‐, and NF‐κB‐mediated signaling
Source: Phytother Res. 2022 Apr 8;36(5):2246–63. doi: 10.1002/ptr.7458 (PMC9325551; doi:10.1002/ptr.7458)
Supplement: Supplementary file 2 — Appendix S1. Supporting information. [file PTR-36-2246-s001.zip › Borgonetti et al 2021, Supplementary information R1/Borgonetti et al 2021, Supplementary information R1.tex]

\documentclass{article}
\usepackage{amsmath}
\usepackage{color,pxfonts,fix-cm}
\usepackage{latexsym}
\usepackage[mathletters]{ucs}
\DeclareUnicodeCharacter{32}{$\ $}
\DeclareUnicodeCharacter{46}{\textperiodcentered}
\usepackage[T1]{fontenc}
\usepackage[utf8x]{inputenc}
\usepackage{pict2e}
\usepackage{wasysym}
\usepackage[english]{babel}
\usepackage{tikz}
\pagestyle{empty}
\usepackage[margin=0in,paperwidth=595pt,paperheight=841pt]{geometry}
\begin{document}
\definecolor{color_29791}{rgb}{0,0,0}
\definecolor{color_283006}{rgb}{1,1,1}
\definecolor{color_57628}{rgb}{0.109804,0.113726,0.117647}
\definecolor{color_63553}{rgb}{0.133333,0.133333,0.133333}
\definecolor{color_71497}{rgb}{0.164706,0.164706,0.164706}
\definecolor{color_274846}{rgb}{1,0,0}
\definecolor{color_226231}{rgb}{0.772549,0.878431,0.701961}
\definecolor{color_197828}{rgb}{0.658824,0.815686,0.552941}
\definecolor{color_254603}{rgb}{0.886275,0.937255,0.85098}
\begin{tikzpicture}[overlay]\path(0pt,0pt);\end{tikzpicture}
\begin{picture}(-5,0)(2.5,0)
\put(41.7,-71.08893){\fontsize{12}{1}\usefont{T1}{cmr}{b}{n}\selectfont\color{color_29791}Supplementary informati}
\put(211.74,-71.08893){\fontsize{12}{1}\usefont{T1}{cmr}{b}{n}\selectfont\color{color_29791}on}
\put(59.7,-102.2889){\fontsize{11}{1}\usefont{T1}{cmr}{b}{n}\selectfont\color{color_29791}1)}
\put(77.696,-102.2889){\fontsize{11}{1}\usefont{T1}{cmr}{b}{n}\selectfont\color{color_29791}Cell viab}
\put(130.837,-102.2889){\fontsize{11}{1}\usefont{T1}{cmr}{b}{n}\selectfont\color{color_29791}ility}
\end{picture}
\begin{tikzpicture}[overlay]
\path(0pt,0pt);
\filldraw[color_283006][even odd rule]
(493.885pt, -121.528pt) -- (523.598pt, -121.528pt)
 -- (523.598pt, -121.528pt)
 -- (523.598pt, -134.3329pt)
 -- (523.598pt, -134.3329pt)
 -- (493.885pt, -134.3329pt) -- cycle
;
\end{tikzpicture}
\begin{picture}(-5,0)(2.5,0)
\put(41.7,-131.739){\fontsize{11}{1}\usefont{T1}{cmr}{m}{n}\selectfont\color{color_29791}Cell }
\put(65.889,-131.739){\fontsize{11}{1}\usefont{T1}{cmr}{m}{n}\selectfont\color{color_29791}viabi}
\put(92.23399,-131.739){\fontsize{11}{1}\usefont{T1}{cmr}{m}{n}\selectfont\color{color_29791}lity }
\put(112.804,-131.739){\fontsize{11}{1}\usefont{T1}{cmr}{m}{n}\selectfont\color{color_29791}test}
\put(133.935,-131.739){\fontsize{11}{1}\usefont{T1}{cmr}{m}{n}\selectfont\color{color_29791}s}
\put(139.655,-131.739){\fontsize{11}{1}\usefont{T1}{cmr}{m}{n}\selectfont\color{color_29791} }
\put(143.296,-131.739){\fontsize{11}{1}\usefont{T1}{cmr}{m}{n}\selectfont\color{color_29791}were }
\put(173.975,-131.739){\fontsize{11}{1}\usefont{T1}{cmr}{m}{n}\selectfont\color{color_29791}perform}
\put(218.096,-131.739){\fontsize{11}{1}\usefont{T1}{cmr}{m}{n}\selectfont\color{color_29791}ed }
\put(235.476,-131.739){\fontsize{11}{1}\usefont{T1}{cmr}{m}{n}\selectfont\color{color_29791}b}
\put(242.45,-131.739){\fontsize{11}{1}\usefont{T1}{cmr}{m}{n}\selectfont\color{color_29791}y }
\put(252.592,-131.739){\fontsize{11}{1}\usefont{T1}{cmr}{m}{n}\selectfont\color{color_29791}C}
\put(260.281,-131.739){\fontsize{11}{1}\usefont{T1}{cmr}{m}{n}\selectfont\color{color_29791}ell }
\put(276.792,-131.739){\fontsize{11}{1}\usefont{T1}{cmr}{m}{n}\selectfont\color{color_29791}Coun}
\put(305.139,-131.739){\fontsize{11}{1}\usefont{T1}{cmr}{m}{n}\selectfont\color{color_29791}t}
\put(309.462,-131.739){\fontsize{11}{1}\usefont{T1}{cmr}{m}{n}\selectfont\color{color_29791}i}
\put(312.509,-131.739){\fontsize{11}{1}\usefont{T1}{cmr}{m}{n}\selectfont\color{color_29791}ng }
\put(330.098,-131.739){\fontsize{11}{1}\usefont{T1}{cmr}{m}{n}\selectfont\color{color_29791}Kit-8 }
\put(359.281,-131.739){\fontsize{11}{1}\usefont{T1}{cmr}{m}{n}\selectfont\color{color_29791}(CC}
\put(378.938,-131.739){\fontsize{11}{1}\usefont{T1}{cmr}{m}{n}\selectfont\color{color_29791}K}
\put(386.143,-131.739){\fontsize{11}{1}\usefont{T1}{cmr}{m}{n}\selectfont\color{color_29791}-8, }
\put(404.249,-131.739){\fontsize{11}{1}\usefont{T1}{cmr}{m}{n}\selectfont\color{color_29791}M}
\put(413.731,-131.739){\fontsize{11}{1}\usefont{T1}{cmr}{m}{n}\selectfont\color{color_29791}e}
\put(420.507,-131.739){\fontsize{11}{1}\usefont{T1}{cmr}{m}{n}\selectfont\color{color_29791}rck }
\put(441.077,-131.739){\fontsize{11}{1}\usefont{T1}{cmr}{m}{n}\selectfont\color{color_29791}KG}
\put(456.807,-131.739){\fontsize{11}{1}\usefont{T1}{cmr}{m}{n}\selectfont\color{color_29791}aA) }
\put(479.005,-131.739){\fontsize{11}{1}\usefont{T1}{cmr}{m}{n}\selectfont\color{color_29791}o}
\put(485.726,-131.739){\fontsize{11}{1}\usefont{T1}{cmr}{m}{n}\selectfont\color{color_29791}r}
\put(490.258,-131.739){\fontsize{11}{1}\usefont{T1}{cmr}{m}{n}\selectfont\color{color_29791} }
\put(493.756,-131.739){\fontsize{11}{1}\usefont{T1}{cmr}{m}{n}\selectfont\color{color_57628}}
\put(493.888,-131.739){\fontsize{11}{1}\usefont{T1}{cmr}{m}{n}\selectfont\color{color_57628}usi}
\put(509.64,-131.739){\fontsize{11}{1}\usefont{T1}{cmr}{m}{n}\selectfont\color{color_57628}ng }
\end{picture}
\begin{tikzpicture}[overlay]
\path(0pt,0pt);
\filldraw[color_283006][even odd rule]
(41.7pt, -140.735pt) -- (264.96pt, -140.735pt)
 -- (264.96pt, -140.735pt)
 -- (264.96pt, -153.54pt)
 -- (264.96pt, -153.54pt)
 -- (41.7pt, -153.54pt) -- cycle
;
\filldraw[color_283006][even odd rule]
(264.96pt, -140.735pt) -- (269.846pt, -140.735pt)
 -- (269.846pt, -140.735pt)
 -- (269.846pt, -153.54pt)
 -- (269.846pt, -153.54pt)
 -- (264.96pt, -153.54pt) -- cycle
;
\filldraw[color_283006][even odd rule]
(269.846pt, -140.735pt) -- (332.806pt, -140.735pt)
 -- (332.806pt, -140.735pt)
 -- (332.806pt, -153.54pt)
 -- (332.806pt, -153.54pt)
 -- (269.846pt, -153.54pt) -- cycle
;
\filldraw[color_283006][even odd rule]
(332.806pt, -140.735pt) -- (337.692pt, -140.735pt)
 -- (337.692pt, -140.735pt)
 -- (337.692pt, -153.54pt)
 -- (337.692pt, -153.54pt)
 -- (332.806pt, -153.54pt) -- cycle
;
\filldraw[color_283006][even odd rule]
(337.692pt, -140.735pt) -- (383.448pt, -140.735pt)
 -- (383.448pt, -140.735pt)
 -- (383.448pt, -153.54pt)
 -- (383.448pt, -153.54pt)
 -- (337.692pt, -153.54pt) -- cycle
;
\filldraw[color_283006][even odd rule]
(383.448pt, -140.735pt) -- (388.334pt, -140.735pt)
 -- (388.334pt, -140.735pt)
 -- (388.334pt, -153.54pt)
 -- (388.334pt, -153.54pt)
 -- (383.448pt, -153.54pt) -- cycle
;
\filldraw[color_283006][even odd rule]
(388.334pt, -140.735pt) -- (419.846pt, -140.735pt)
 -- (419.846pt, -140.735pt)
 -- (419.846pt, -153.54pt)
 -- (419.846pt, -153.54pt)
 -- (388.334pt, -153.54pt) -- cycle
;
\filldraw[color_283006][even odd rule]
(419.846pt, -140.735pt) -- (424.732pt, -140.735pt)
 -- (424.732pt, -140.735pt)
 -- (424.732pt, -153.54pt)
 -- (424.732pt, -153.54pt)
 -- (419.846pt, -153.54pt) -- cycle
;
\filldraw[color_283006][even odd rule]
(424.732pt, -140.735pt) -- (456.185pt, -140.735pt)
 -- (456.185pt, -140.735pt)
 -- (456.185pt, -153.54pt)
 -- (456.185pt, -153.54pt)
 -- (424.732pt, -153.54pt) -- cycle
;
\end{tikzpicture}
\begin{picture}(-5,0)(2.5,0)
\put(41.7,-150.946){\fontsize{11}{1}\usefont{T1}{cmr}{m}{n}\selectfont\color{color_57628}3‐(4,5}
\put(74.458,-150.946){\fontsize{11}{1}\usefont{T1}{cmr}{m}{n}\selectfont\color{color_57628}‐}
\put(78.418,-150.946){\fontsize{11}{1}\usefont{T1}{cmr}{m}{n}\selectfont\color{color_57628}dimethylthia}
\put(147.872,-150.946){\fontsize{11}{1}\usefont{T1}{cmr}{m}{n}\selectfont\color{color_57628}zol‐2‐yl}
\put(187.934,-150.946){\fontsize{11}{1}\usefont{T1}{cmr}{m}{n}\selectfont\color{color_57628})}
\put(192.235,-150.946){\fontsize{11}{1}\usefont{T1}{cmr}{m}{n}\selectfont\color{color_57628}‐}
\put(196.195,-150.946){\fontsize{11}{1}\usefont{T1}{cmr}{m}{n}\selectfont\color{color_57628}2}
\put(203.202,-150.946){\fontsize{11}{1}\usefont{T1}{cmr}{m}{n}\selectfont\color{color_57628},5‐d}
\put(224.641,-150.946){\fontsize{11}{1}\usefont{T1}{cmr}{m}{n}\selectfont\color{color_57628}iphenyl}
\put(264.967,-150.946){\fontsize{11}{1}\usefont{T1}{cmr}{m}{n}\selectfont\color{color_57628}}
\put(264.956,-150.946){\fontsize{11}{1}\usefont{T1}{cmr}{m}{n}\selectfont\color{color_57628} }
\put(269.851,-150.946){\fontsize{11}{1}\usefont{T1}{cmr}{m}{n}\selectfont\color{color_57628}tetrazol}
\put(312.058,-150.946){\fontsize{11}{1}\usefont{T1}{cmr}{m}{n}\selectfont\color{color_57628}ium }
\put(337.688,-150.946){\fontsize{11}{1}\usefont{T1}{cmr}{m}{n}\selectfont\color{color_57628}bromide }
\put(388.332,-150.946){\fontsize{11}{1}\usefont{T1}{cmr}{m}{n}\selectfont\color{color_57628}(MTT) }
\put(424.731,-150.946){\fontsize{11}{1}\usefont{T1}{cmr}{m}{n}\selectfont\color{color_57628}assay}
\put(456.191,-150.946){\fontsize{11}{1}\usefont{T1}{cmr}{m}{n}\selectfont\color{color_29791}}
\put(456.18,-150.946){\fontsize{11}{1}\usefont{T1}{cmr}{m}{n}\selectfont\color{color_29791}, }
\put(464.573,-150.946){\fontsize{11}{1}\usefont{T1}{cmr}{m}{n}\selectfont\color{color_29791}to}
\put(475.606,-150.946){\fontsize{11}{1}\usefont{T1}{cmr}{m}{n}\selectfont\color{color_29791} }
\put(480.501,-150.946){\fontsize{11}{1}\usefont{T1}{cmr}{m}{n}\selectfont\color{color_29791}exc}
\put(499.817,-150.946){\fontsize{11}{1}\usefont{T1}{cmr}{m}{n}\selectfont\color{color_29791}lude }
\put(41.7,-170.153){\fontsize{11}{1}\usefont{T1}{cmr}{m}{n}\selectfont\color{color_29791}cytoto}
\put(76.339,-170.153){\fontsize{11}{1}\usefont{T1}{cmr}{m}{n}\selectfont\color{color_29791}xic }
\put(97.052,-170.153){\fontsize{11}{1}\usefont{T1}{cmr}{m}{n}\selectfont\color{color_29791}effects }
\put(139.512,-170.153){\fontsize{11}{1}\usefont{T1}{cmr}{m}{n}\selectfont\color{color_29791}of }
\put(155.209,-170.153){\fontsize{11}{1}\usefont{T1}{cmr}{m}{n}\selectfont\color{color_29791}the }
\put(178.353,-170.153){\fontsize{11}{1}\usefont{T1}{cmr}{m}{n}\selectfont\color{color_29791}extract }
\put(222.661,-170.153){\fontsize{11}{1}\usefont{T1}{cmr}{m}{n}\selectfont\color{color_29791}an}
\put(236.367,-170.153){\fontsize{11}{1}\usefont{T1}{cmr}{m}{n}\selectfont\color{color_29791}d }
\put(248.445,-170.153){\fontsize{11}{1}\usefont{T1}{cmr}{m}{n}\selectfont\color{color_29791}its }
\put(266.639,-170.153){\fontsize{11}{1}\usefont{T1}{cmr}{m}{n}\selectfont\color{color_29791}main}
\put(294.117,-170.153){\fontsize{11}{1}\usefont{T1}{cmr}{m}{n}\selectfont\color{color_29791} }
\put(299.21,-170.153){\fontsize{11}{1}\usefont{T1}{cmr}{m}{n}\selectfont\color{color_29791}constitu}
\put(343.342,-170.153){\fontsize{11}{1}\usefont{T1}{cmr}{m}{n}\selectfont\color{color_29791}e}
\put(350.118,-170.153){\fontsize{11}{1}\usefont{T1}{cmr}{m}{n}\selectfont\color{color_29791}nt }
\put(366.497,-170.153){\fontsize{11}{1}\usefont{T1}{cmr}{m}{n}\selectfont\color{color_29791}a}
\put(373.229,-170.153){\fontsize{11}{1}\usefont{T1}{cmr}{m}{n}\selectfont\color{color_29791}lone }
\put(401.851,-170.153){\fontsize{11}{1}\usefont{T1}{cmr}{m}{n}\selectfont\color{color_29791}or }
\put(418.197,-170.153){\fontsize{11}{1}\usefont{T1}{cmr}{m}{n}\selectfont\color{color_29791}in}
\put(428.218,-170.153){\fontsize{11}{1}\usefont{T1}{cmr}{m}{n}\selectfont\color{color_29791} }
\put(433.311,-170.153){\fontsize{11}{1}\usefont{T1}{cmr}{m}{n}\selectfont\color{color_29791}associa}
\put(474.088,-170.153){\fontsize{11}{1}\usefont{T1}{cmr}{m}{n}\selectfont\color{color_29791}tion }
\put(500.257,-170.153){\fontsize{11}{1}\usefont{T1}{cmr}{m}{n}\selectfont\color{color_29791}wi}
\put(512.302,-170.153){\fontsize{11}{1}\usefont{T1}{cmr}{m}{n}\selectfont\color{color_29791}t}
\put(516.625,-170.153){\fontsize{11}{1}\usefont{T1}{cmr}{m}{n}\selectfont\color{color_29791}h}
\put(523.588,-170.153){\fontsize{11}{1}\usefont{T1}{cmr}{m}{n}\selectfont\color{color_29791} }
\put(41.7,-189.36){\fontsize{11}{1}\usefont{T1}{cmr}{m}{n}\selectfont\color{color_29791}the }
\put(64.349,-189.36){\fontsize{11}{1}\usefont{T1}{cmr}{m}{n}\selectfont\color{color_29791}e}
\put(71.125,-189.36){\fontsize{11}{1}\usefont{T1}{cmr}{m}{n}\selectfont\color{color_29791}n}
\put(78.088,-189.36){\fontsize{11}{1}\usefont{T1}{cmr}{m}{n}\selectfont\color{color_29791}dotoxin}
\put(119.382,-189.36){\fontsize{11}{1}\usefont{T1}{cmr}{m}{n}\selectfont\color{color_29791} }
\put(123.991,-189.36){\fontsize{11}{1}\usefont{T1}{cmr}{m}{n}\selectfont\color{color_29791}LPS. }
\put(151.832,-189.36){\fontsize{11}{1}\usefont{T1}{cmr}{m}{n}\selectfont\color{color_29791}BV-2 }
\put(182.467,-189.36){\fontsize{11}{1}\usefont{T1}{cmr}{m}{n}\selectfont\color{color_29791}cells }
\put(211.738,-189.36){\fontsize{11}{1}\usefont{T1}{cmr}{m}{n}\selectfont\color{color_29791}(5x10}
\put(243.53,-186.027){\fontsize{7}{1}\usefont{T1}{cmr}{m}{n}\selectfont\color{color_29791}4}
\put(247.984,-189.36){\fontsize{11}{1}\usefont{T1}{cmr}{m}{n}\selectfont\color{color_29791} }
\put(252.582,-189.36){\fontsize{11}{1}\usefont{T1}{cmr}{m}{n}\selectfont\color{color_29791}cells }
\put(281.842,-189.36){\fontsize{11}{1}\usefont{T1}{cmr}{m}{n}\selectfont\color{color_29791}in }
\put(296.472,-189.36){\fontsize{11}{1}\usefont{T1}{cmr}{m}{n}\selectfont\color{color_29791}1}
\put(303.479,-189.36){\fontsize{11}{1}\usefont{T1}{cmr}{m}{n}\selectfont\color{color_29791}00 }
\put(322.08,-189.36){\fontsize{11}{1}\usefont{T1}{cmr}{m}{n}\selectfont\color{color_29791}µL }
\put(339.801,-189.36){\fontsize{11}{1}\usefont{T1}{cmr}{m}{n}\selectfont\color{color_29791}of }
\put(355.014,-189.36){\fontsize{11}{1}\usefont{T1}{cmr}{m}{n}\selectfont\color{color_29791}mediu}
\put(389.499,-189.36){\fontsize{11}{1}\usefont{T1}{cmr}{m}{n}\selectfont\color{color_29791}m)}
\put(404.514,-189.36){\fontsize{11}{1}\usefont{T1}{cmr}{m}{n}\selectfont\color{color_29791} }
\put(409.112,-189.36){\fontsize{11}{1}\usefont{T1}{cmr}{m}{n}\selectfont\color{color_29791}were }
\put(440.77,-189.36){\fontsize{11}{1}\usefont{T1}{cmr}{m}{n}\selectfont\color{color_29791}cu}
\put(453.783,-189.36){\fontsize{11}{1}\usefont{T1}{cmr}{m}{n}\selectfont\color{color_29791}ltured }
\put(491.007,-189.36){\fontsize{11}{1}\usefont{T1}{cmr}{m}{n}\selectfont\color{color_29791}i}
\put(494.054,-189.36){\fontsize{11}{1}\usefont{T1}{cmr}{m}{n}\selectfont\color{color_29791}n }
\put(505.637,-189.36){\fontsize{11}{1}\usefont{T1}{cmr}{m}{n}\selectfont\color{color_29791}96-}
\put(41.7,-208.567){\fontsize{11}{1}\usefont{T1}{cmr}{m}{n}\selectfont\color{color_29791}well }
\put(67.627,-208.567){\fontsize{11}{1}\usefont{T1}{cmr}{m}{n}\selectfont\color{color_29791}pla}
\put(84.402,-208.567){\fontsize{11}{1}\usefont{T1}{cmr}{m}{n}\selectfont\color{color_29791}te}
\put(95.49001,-208.567){\fontsize{11}{1}\usefont{T1}{cmr}{m}{n}\selectfont\color{color_29791}s. }
\put(108.767,-208.567){\fontsize{11}{1}\usefont{T1}{cmr}{m}{n}\selectfont\color{color_29791}Si}
\put(118.799,-208.567){\fontsize{11}{1}\usefont{T1}{cmr}{m}{n}\selectfont\color{color_29791}ngle }
\put(146.629,-208.567){\fontsize{11}{1}\usefont{T1}{cmr}{m}{n}\selectfont\color{color_29791}tre}
\put(162.238,-208.567){\fontsize{11}{1}\usefont{T1}{cmr}{m}{n}\selectfont\color{color_29791}atments }
\put(211.837,-208.567){\fontsize{11}{1}\usefont{T1}{cmr}{m}{n}\selectfont\color{color_29791}were}
\put(238.897,-208.567){\fontsize{11}{1}\usefont{T1}{cmr}{m}{n}\selectfont\color{color_29791} }
\put(242.945,-208.567){\fontsize{11}{1}\usefont{T1}{cmr}{m}{n}\selectfont\color{color_29791}performed }
\put(304.853,-208.567){\fontsize{11}{1}\usefont{T1}{cmr}{m}{n}\selectfont\color{color_29791}by }
\put(322.398,-208.567){\fontsize{11}{1}\usefont{T1}{cmr}{m}{n}\selectfont\color{color_29791}incu}
\put(345.443,-208.567){\fontsize{11}{1}\usefont{T1}{cmr}{m}{n}\selectfont\color{color_29791}bating}
\put(380.489,-208.567){\fontsize{11}{1}\usefont{T1}{cmr}{m}{n}\selectfont\color{color_29791} }
\put(384.548,-208.567){\fontsize{11}{1}\usefont{T1}{cmr}{m}{n}\selectfont\color{color_29791}BV-2 }
\put(414.633,-208.567){\fontsize{11}{1}\usefont{T1}{cmr}{m}{n}\selectfont\color{color_29791}cells }
\put(443.343,-208.567){\fontsize{11}{1}\usefont{T1}{cmr}{m}{n}\selectfont\color{color_29791}with }
\put(470.733,-208.567){\fontsize{11}{1}\usefont{T1}{cmr}{m}{n}\selectfont\color{color_29791}CSE, }
\put(499.894,-208.567){\fontsize{11}{1}\usefont{T1}{cmr}{m}{n}\selectfont\color{color_29791}CBD }
\put(41.7,-227.7739){\fontsize{11}{1}\usefont{T1}{cmr}{m}{n}\selectfont\color{color_29791}or }
\put(56.902,-227.7739){\fontsize{11}{1}\usefont{T1}{cmr}{m}{n}\selectfont\color{color_29791}CAR }
\put(83.698,-227.7739){\fontsize{11}{1}\usefont{T1}{cmr}{m}{n}\selectfont\color{color_29791}(}
\put(87.999,-227.7739){\fontsize{11}{1}\usefont{T1}{cmr}{m}{n}\selectfont\color{color_29791}0.01-0.1-1-1}
\put(155.891,-227.7739){\fontsize{11}{1}\usefont{T1}{cmr}{m}{n}\selectfont\color{color_29791}0 }
\put(166.836,-227.7739){\fontsize{11}{1}\usefont{T1}{cmr}{m}{n}\selectfont\color{color_29791}µg/mL) }
\put(209.604,-227.7739){\fontsize{11}{1}\usefont{T1}{cmr}{m}{n}\selectfont\color{color_29791}and }
\put(234.255,-227.7739){\fontsize{11}{1}\usefont{T1}{cmr}{m}{n}\selectfont\color{color_29791}the }
\put(256.255,-227.7739){\fontsize{11}{1}\usefont{T1}{cmr}{m}{n}\selectfont\color{color_29791}vehicl}
\put(288.661,-227.7739){\fontsize{11}{1}\usefont{T1}{cmr}{m}{n}\selectfont\color{color_29791}e}
\put(295.437,-227.7739){\fontsize{11}{1}\usefont{T1}{cmr}{m}{n}\selectfont\color{color_29791} }
\put(299.386,-227.7739){\fontsize{11}{1}\usefont{T1}{cmr}{m}{n}\selectfont\color{color_29791}for }
\put(318.46,-227.7739){\fontsize{11}{1}\usefont{T1}{cmr}{m}{n}\selectfont\color{color_29791}4 }
\put(329.416,-227.7739){\fontsize{11}{1}\usefont{T1}{cmr}{m}{n}\selectfont\color{color_29791}h}
\put(336.379,-227.7739){\fontsize{11}{1}\usefont{T1}{cmr}{m}{n}\selectfont\color{color_29791}. }
\put(343.826,-227.7739){\fontsize{11}{1}\usefont{T1}{cmr}{m}{n}\selectfont\color{color_29791}Then, }
\put(378.707,-227.7739){\fontsize{11}{1}\usefont{T1}{cmr}{m}{n}\selectfont\color{color_29791}CC}
\put(394.074,-227.7739){\fontsize{11}{1}\usefont{T1}{cmr}{m}{n}\selectfont\color{color_29791}K}
\put(401.279,-227.7739){\fontsize{11}{1}\usefont{T1}{cmr}{m}{n}\selectfont\color{color_29791}-8 }
\put(416.206,-227.7739){\fontsize{11}{1}\usefont{T1}{cmr}{m}{n}\selectfont\color{color_29791}so}
\put(428.658,-227.7739){\fontsize{11}{1}\usefont{T1}{cmr}{m}{n}\selectfont\color{color_29791}lution }
\put(463.715,-227.7739){\fontsize{11}{1}\usefont{T1}{cmr}{m}{n}\selectfont\color{color_29791}wa}
\put(479.445,-227.7739){\fontsize{11}{1}\usefont{T1}{cmr}{m}{n}\selectfont\color{color_29791}s }
\put(489.136,-227.7739){\fontsize{11}{1}\usefont{T1}{cmr}{m}{n}\selectfont\color{color_29791}a}
\put(495.868,-227.7739){\fontsize{11}{1}\usefont{T1}{cmr}{m}{n}\selectfont\color{color_29791}dded }
\put(41.7,-246.981){\fontsize{11}{1}\usefont{T1}{cmr}{m}{n}\selectfont\color{color_29791}to }
\put(57.298,-246.981){\fontsize{11}{1}\usefont{T1}{cmr}{m}{n}\selectfont\color{color_29791}eac}
\put(76.845,-246.981){\fontsize{11}{1}\usefont{T1}{cmr}{m}{n}\selectfont\color{color_29791}h }
\put(88.373,-246.981){\fontsize{11}{1}\usefont{T1}{cmr}{m}{n}\selectfont\color{color_29791}well }
\put(114.795,-246.981){\fontsize{11}{1}\usefont{T1}{cmr}{m}{n}\selectfont\color{color_29791}and }
\put(140.051,-246.981){\fontsize{11}{1}\usefont{T1}{cmr}{m}{n}\selectfont\color{color_29791}i}
\put(143.098,-246.981){\fontsize{11}{1}\usefont{T1}{cmr}{m}{n}\selectfont\color{color_29791}ncuba}
\put(176.813,-246.981){\fontsize{11}{1}\usefont{T1}{cmr}{m}{n}\selectfont\color{color_29791}te}
\put(187.901,-246.981){\fontsize{11}{1}\usefont{T1}{cmr}{m}{n}\selectfont\color{color_29791}d}
\put(194.875,-246.981){\fontsize{11}{1}\usefont{T1}{cmr}{m}{n}\selectfont\color{color_29791} }
\put(199.429,-246.981){\fontsize{11}{1}\usefont{T1}{cmr}{m}{n}\selectfont\color{color_29791}at }
\put(215.038,-246.981){\fontsize{11}{1}\usefont{T1}{cmr}{m}{n}\selectfont\color{color_29791}37 }
\put(233.584,-246.981){\fontsize{11}{1}\usefont{T1}{cmr}{m}{n}\selectfont\color{color_29791}°C, }
\put(254.814,-246.981){\fontsize{11}{1}\usefont{T1}{cmr}{m}{n}\selectfont\color{color_29791}5\% }
\put(276.814,-246.981){\fontsize{11}{1}\usefont{T1}{cmr}{m}{n}\selectfont\color{color_29791}CO}
\put(293.152,-248.631){\fontsize{7}{1}\usefont{T1}{cmr}{m}{n}\selectfont\color{color_29791}2 }
\put(300.885,-246.981){\fontsize{11}{1}\usefont{T1}{cmr}{m}{n}\selectfont\color{color_29791}for }
\put(320.564,-246.981){\fontsize{11}{1}\usefont{T1}{cmr}{m}{n}\selectfont\color{color_29791}60 }
\put(339.11,-246.981){\fontsize{11}{1}\usefont{T1}{cmr}{m}{n}\selectfont\color{color_29791}min. }
\put(367.897,-246.981){\fontsize{11}{1}\usefont{T1}{cmr}{m}{n}\selectfont\color{color_29791}C}
\put(375.586,-246.981){\fontsize{11}{1}\usefont{T1}{cmr}{m}{n}\selectfont\color{color_29791}ell}
\put(388.456,-246.981){\fontsize{11}{1}\usefont{T1}{cmr}{m}{n}\selectfont\color{color_29791} }
\put(393.01,-246.981){\fontsize{11}{1}\usefont{T1}{cmr}{m}{n}\selectfont\color{color_29791}viab}
\put(416.297,-246.981){\fontsize{11}{1}\usefont{T1}{cmr}{m}{n}\selectfont\color{color_29791}ility }
\put(440.838,-246.981){\fontsize{11}{1}\usefont{T1}{cmr}{m}{n}\selectfont\color{color_29791}was }
\put(466.864,-246.981){\fontsize{11}{1}\usefont{T1}{cmr}{m}{n}\selectfont\color{color_29791}ca}
\put(479.646,-246.981){\fontsize{11}{1}\usefont{T1}{cmr}{m}{n}\selectfont\color{color_29791}lcula}
\put(505.5179,-246.981){\fontsize{11}{1}\usefont{T1}{cmr}{m}{n}\selectfont\color{color_29791}t}
\put(509.8409,-246.981){\fontsize{11}{1}\usefont{T1}{cmr}{m}{n}\selectfont\color{color_29791}ed }
\put(41.7,-266.188){\fontsize{11}{1}\usefont{T1}{cmr}{m}{n}\selectfont\color{color_29791}by }
\put(64.844,-266.188){\fontsize{11}{1}\usefont{T1}{cmr}{m}{n}\selectfont\color{color_29791}measuring}
\put(123.298,-266.188){\fontsize{11}{1}\usefont{T1}{cmr}{m}{n}\selectfont\color{color_29791} }
\put(132.956,-266.188){\fontsize{11}{1}\usefont{T1}{cmr}{m}{n}\selectfont\color{color_29791}th}
\put(144.231,-266.188){\fontsize{11}{1}\usefont{T1}{cmr}{m}{n}\selectfont\color{color_29791}e}
\put(151.007,-266.188){\fontsize{11}{1}\usefont{T1}{cmr}{m}{n}\selectfont\color{color_29791} }
\put(160.654,-266.188){\fontsize{11}{1}\usefont{T1}{cmr}{m}{n}\selectfont\color{color_29791}ab}
\put(174.371,-266.188){\fontsize{11}{1}\usefont{T1}{cmr}{m}{n}\selectfont\color{color_29791}sorbance }
\put(234.519,-266.188){\fontsize{11}{1}\usefont{T1}{cmr}{m}{n}\selectfont\color{color_29791}at }
\put(255.221,-266.188){\fontsize{11}{1}\usefont{T1}{cmr}{m}{n}\selectfont\color{color_29791}4}
\put(262.228,-266.188){\fontsize{11}{1}\usefont{T1}{cmr}{m}{n}\selectfont\color{color_29791}50 }
\put(285.867,-266.188){\fontsize{11}{1}\usefont{T1}{cmr}{m}{n}\selectfont\color{color_29791}nm. }
\put(316.7,-266.188){\fontsize{11}{1}\usefont{T1}{cmr}{m}{n}\selectfont\color{color_29791}C}
\put(324.389,-266.188){\fontsize{11}{1}\usefont{T1}{cmr}{m}{n}\selectfont\color{color_29791}o}
\put(331.11,-266.188){\fontsize{11}{1}\usefont{T1}{cmr}{m}{n}\selectfont\color{color_29791}-tre}
\put(350.69,-266.188){\fontsize{11}{1}\usefont{T1}{cmr}{m}{n}\selectfont\color{color_29791}atments }
\put(405.888,-266.188){\fontsize{11}{1}\usefont{T1}{cmr}{m}{n}\selectfont\color{color_29791}were}
\put(432.948,-266.188){\fontsize{11}{1}\usefont{T1}{cmr}{m}{n}\selectfont\color{color_29791} }
\put(442.595,-266.188){\fontsize{11}{1}\usefont{T1}{cmr}{m}{n}\selectfont\color{color_29791}performed }
\put(510.102,-266.188){\fontsize{11}{1}\usefont{T1}{cmr}{m}{n}\selectfont\color{color_29791}by }
\put(41.7,-285.395){\fontsize{11}{1}\usefont{T1}{cmr}{m}{n}\selectfont\color{color_29791}inc}
\put(57.771,-285.395){\fontsize{11}{1}\usefont{T1}{cmr}{m}{n}\selectfont\color{color_29791}ubatin}
\put(92.806,-285.395){\fontsize{11}{1}\usefont{T1}{cmr}{m}{n}\selectfont\color{color_29791}g }
\put(105.258,-285.395){\fontsize{11}{1}\usefont{T1}{cmr}{m}{n}\selectfont\color{color_29791}BV-2 }
\put(136.762,-285.395){\fontsize{11}{1}\usefont{T1}{cmr}{m}{n}\selectfont\color{color_29791}cells }
\put(166.88,-285.395){\fontsize{11}{1}\usefont{T1}{cmr}{m}{n}\selectfont\color{color_29791}with }
\put(195.689,-285.395){\fontsize{11}{1}\usefont{T1}{cmr}{m}{n}\selectfont\color{color_29791}CSE}
\put(217.293,-285.395){\fontsize{11}{1}\usefont{T1}{cmr}{m}{n}\selectfont\color{color_29791}, }
\put(226.258,-285.395){\fontsize{11}{1}\usefont{T1}{cmr}{m}{n}\selectfont\color{color_29791}CBD }
\put(255.419,-285.395){\fontsize{11}{1}\usefont{T1}{cmr}{m}{n}\selectfont\color{color_29791}or }
\put(272.139,-285.395){\fontsize{11}{1}\usefont{T1}{cmr}{m}{n}\selectfont\color{color_29791}CAR }
\put(300.453,-285.395){\fontsize{11}{1}\usefont{T1}{cmr}{m}{n}\selectfont\color{color_29791}(1 }
\put(317.206,-285.395){\fontsize{11}{1}\usefont{T1}{cmr}{m}{n}\selectfont\color{color_29791}µg/mL) }
\put(361.492,-285.395){\fontsize{11}{1}\usefont{T1}{cmr}{m}{n}\selectfont\color{color_29791}in}
\put(371.513,-285.395){\fontsize{11}{1}\usefont{T1}{cmr}{m}{n}\selectfont\color{color_29791} }
\put(376.98,-285.395){\fontsize{11}{1}\usefont{T1}{cmr}{m}{n}\selectfont\color{color_29791}associ}
\put(411.014,-285.395){\fontsize{11}{1}\usefont{T1}{cmr}{m}{n}\selectfont\color{color_29791}ation }
\put(444.289,-285.395){\fontsize{11}{1}\usefont{T1}{cmr}{m}{n}\selectfont\color{color_29791}with }
\put(473.098,-285.395){\fontsize{11}{1}\usefont{T1}{cmr}{m}{n}\selectfont\color{color_29791}LPS }
\put(498.299,-285.395){\fontsize{11}{1}\usefont{T1}{cmr}{m}{n}\selectfont\color{color_29791}(2}
\put(509.5959,-285.395){\fontsize{11}{1}\usefont{T1}{cmr}{m}{n}\selectfont\color{color_29791}50 }
\end{picture}
\begin{tikzpicture}[overlay]
\path(0pt,0pt);
\filldraw[color_283006][even odd rule]
(207.106pt, -294.391pt) -- (230.035pt, -294.391pt)
 -- (230.035pt, -294.391pt)
 -- (230.035pt, -307.1959pt)
 -- (230.035pt, -307.1959pt)
 -- (207.106pt, -307.1959pt) -- cycle
;
\filldraw[color_283006][even odd rule]
(230.035pt, -294.391pt) -- (234.033pt, -294.391pt)
 -- (234.033pt, -294.391pt)
 -- (234.033pt, -307.1959pt)
 -- (234.033pt, -307.1959pt)
 -- (230.035pt, -307.1959pt) -- cycle
;
\filldraw[color_283006][even odd rule]
(234.033pt, -294.391pt) -- (277.593pt, -294.391pt)
 -- (277.593pt, -294.391pt)
 -- (277.593pt, -307.1959pt)
 -- (277.593pt, -307.1959pt)
 -- (234.033pt, -307.1959pt) -- cycle
;
\filldraw[color_283006][even odd rule]
(277.593pt, -294.391pt) -- (281.591pt, -294.391pt)
 -- (281.591pt, -294.391pt)
 -- (281.591pt, -307.1959pt)
 -- (281.591pt, -307.1959pt)
 -- (277.593pt, -307.1959pt) -- cycle
;
\filldraw[color_283006][even odd rule]
(281.591pt, -294.391pt) -- (292.881pt, -294.391pt)
 -- (292.881pt, -294.391pt)
 -- (292.881pt, -307.1959pt)
 -- (292.881pt, -307.1959pt)
 -- (281.591pt, -307.1959pt) -- cycle
;
\filldraw[color_283006][even odd rule]
(292.881pt, -294.391pt) -- (296.879pt, -294.391pt)
 -- (296.879pt, -294.391pt)
 -- (296.879pt, -307.1959pt)
 -- (296.879pt, -307.1959pt)
 -- (292.881pt, -307.1959pt) -- cycle
;
\filldraw[color_283006][even odd rule]
(296.879pt, -294.391pt) -- (338.623pt, -294.391pt)
 -- (338.623pt, -294.391pt)
 -- (338.623pt, -307.1959pt)
 -- (338.623pt, -307.1959pt)
 -- (296.879pt, -307.1959pt) -- cycle
;
\filldraw[color_283006][even odd rule]
(409.821pt, -294.391pt) -- (414.113pt, -294.391pt)
 -- (414.113pt, -294.391pt)
 -- (414.113pt, -307.1959pt)
 -- (414.113pt, -307.1959pt)
 -- (409.821pt, -307.1959pt) -- cycle
;
\filldraw[color_283006][even odd rule]
(414.113pt, -294.391pt) -- (418.111pt, -294.391pt)
 -- (418.111pt, -294.391pt)
 -- (418.111pt, -307.1959pt)
 -- (418.111pt, -307.1959pt)
 -- (414.113pt, -307.1959pt) -- cycle
;
\filldraw[color_283006][even odd rule]
(418.111pt, -294.391pt) -- (439.579pt, -294.391pt)
 -- (439.579pt, -294.391pt)
 -- (439.579pt, -307.1959pt)
 -- (439.579pt, -307.1959pt)
 -- (418.111pt, -307.1959pt) -- cycle
;
\filldraw[color_283006][even odd rule]
(439.579pt, -294.391pt) -- (443.577pt, -294.391pt)
 -- (443.577pt, -294.391pt)
 -- (443.577pt, -307.1959pt)
 -- (443.577pt, -307.1959pt)
 -- (439.579pt, -307.1959pt) -- cycle
;
\filldraw[color_283006][even odd rule]
(443.577pt, -294.391pt) -- (478.033pt, -294.391pt)
 -- (478.033pt, -294.391pt)
 -- (478.033pt, -307.1959pt)
 -- (478.033pt, -307.1959pt)
 -- (443.577pt, -307.1959pt) -- cycle
;
\filldraw[color_283006][even odd rule]
(478.033pt, -294.391pt) -- (482.031pt, -294.391pt)
 -- (482.031pt, -294.391pt)
 -- (482.031pt, -307.1959pt)
 -- (482.031pt, -307.1959pt)
 -- (478.033pt, -307.1959pt) -- cycle
;
\filldraw[color_283006][even odd rule]
(482.031pt, -294.391pt) -- (493.074pt, -294.391pt)
 -- (493.074pt, -294.391pt)
 -- (493.074pt, -307.1959pt)
 -- (493.074pt, -307.1959pt)
 -- (482.031pt, -307.1959pt) -- cycle
;
\filldraw[color_283006][even odd rule]
(493.074pt, -294.391pt) -- (497.072pt, -294.391pt)
 -- (497.072pt, -294.391pt)
 -- (497.072pt, -307.1959pt)
 -- (497.072pt, -307.1959pt)
 -- (493.074pt, -307.1959pt) -- cycle
;
\filldraw[color_283006][even odd rule]
(497.072pt, -294.391pt) -- (523.6pt, -294.391pt)
 -- (523.6pt, -294.391pt)
 -- (523.6pt, -307.1959pt)
 -- (523.6pt, -307.1959pt)
 -- (497.072pt, -307.1959pt) -- cycle
;
\end{tikzpicture}
\begin{picture}(-5,0)(2.5,0)
\put(41.7,-304.6019){\fontsize{11}{1}\usefont{T1}{cmr}{m}{n}\selectfont\color{color_29791}ng/}
\put(59.355,-304.6019){\fontsize{11}{1}\usefont{T1}{cmr}{m}{n}\selectfont\color{color_29791}m}
\put(70.08,-304.6019){\fontsize{11}{1}\usefont{T1}{cmr}{m}{n}\selectfont\color{color_29791}L) }
\put(84.49001,-304.6019){\fontsize{11}{1}\usefont{T1}{cmr}{m}{n}\selectfont\color{color_29791}re}
\put(95.787,-304.6019){\fontsize{11}{1}\usefont{T1}{cmr}{m}{n}\selectfont\color{color_29791}sp}
\put(108.492,-304.6019){\fontsize{11}{1}\usefont{T1}{cmr}{m}{n}\selectfont\color{color_29791}e}
\put(115.268,-304.6019){\fontsize{11}{1}\usefont{T1}{cmr}{m}{n}\selectfont\color{color_29791}c}
\put(121.307,-304.6019){\fontsize{11}{1}\usefont{T1}{cmr}{m}{n}\selectfont\color{color_29791}t}
\put(125.63,-304.6019){\fontsize{11}{1}\usefont{T1}{cmr}{m}{n}\selectfont\color{color_29791}i}
\put(128.677,-304.6019){\fontsize{11}{1}\usefont{T1}{cmr}{m}{n}\selectfont\color{color_29791}vely }
\put(155.517,-304.6019){\fontsize{11}{1}\usefont{T1}{cmr}{m}{n}\selectfont\color{color_29791}f}
\put(159.4,-304.6019){\fontsize{11}{1}\usefont{T1}{cmr}{m}{n}\selectfont\color{color_29791}o}
\put(166.121,-304.6019){\fontsize{11}{1}\usefont{T1}{cmr}{m}{n}\selectfont\color{color_29791}r }
\put(174.646,-304.6019){\fontsize{11}{1}\usefont{T1}{cmr}{m}{n}\selectfont\color{color_29791}24 }
\put(192.642,-304.6019){\fontsize{11}{1}\usefont{T1}{cmr}{m}{n}\selectfont\color{color_29791}h.}
\put(203.103,-304.6019){\fontsize{11}{1}\usefont{T1}{cmr}{m}{n}\selectfont\color{color_29791} }
\put(207.107,-304.6019){\fontsize{11}{1}\usefont{T1}{cmr}{m}{n}\selectfont\color{color_29791}MTT}
\put(230.031,-304.6019){\fontsize{11}{1}\usefont{T1}{cmr}{m}{n}\selectfont\color{color_29791} }
\put(234.035,-304.6019){\fontsize{11}{1}\usefont{T1}{cmr}{m}{n}\selectfont\color{color_29791}sol}
\put(249.545,-304.6019){\fontsize{11}{1}\usefont{T1}{cmr}{m}{n}\selectfont\color{color_29791}ution }
\put(281.588,-304.6019){\fontsize{11}{1}\usefont{T1}{cmr}{m}{n}\selectfont\color{color_29791}(5}
\put(292.885,-304.6019){\fontsize{11}{1}\usefont{T1}{cmr}{m}{n}\selectfont\color{color_29791} }
\put(296.878,-304.6019){\fontsize{11}{1}\usefont{T1}{cmr}{m}{n}\selectfont\color{color_29791}mg/mL, }
\put(342.616,-304.6019){\fontsize{11}{1}\usefont{T1}{cmr}{m}{n}\selectfont\color{color_29791}Mer}
\put(363.406,-304.6019){\fontsize{11}{1}\usefont{T1}{cmr}{m}{n}\selectfont\color{color_29791}c}
\put(369.445,-304.6019){\fontsize{11}{1}\usefont{T1}{cmr}{m}{n}\selectfont\color{color_29791}k}
\put(375.825,-304.6019){\fontsize{11}{1}\usefont{T1}{cmr}{m}{n}\selectfont\color{color_29791} }
\put(379.818,-304.6019){\fontsize{11}{1}\usefont{T1}{cmr}{m}{n}\selectfont\color{color_29791}KGa}
\put(402.291,-304.6019){\fontsize{11}{1}\usefont{T1}{cmr}{m}{n}\selectfont\color{color_29791}A}
\put(409.826,-304.6019){\fontsize{11}{1}\usefont{T1}{cmr}{m}{n}\selectfont\color{color_29791}) }
\put(418.109,-304.6019){\fontsize{11}{1}\usefont{T1}{cmr}{m}{n}\selectfont\color{color_29791}was }
\put(443.574,-304.6019){\fontsize{11}{1}\usefont{T1}{cmr}{m}{n}\selectfont\color{color_29791}added }
\put(482.03,-304.6019){\fontsize{11}{1}\usefont{T1}{cmr}{m}{n}\selectfont\color{color_29791}to }
\put(497.067,-304.6019){\fontsize{11}{1}\usefont{T1}{cmr}{m}{n}\selectfont\color{color_29791}e}
\put(503.843,-304.6019){\fontsize{11}{1}\usefont{T1}{cmr}{m}{n}\selectfont\color{color_29791}ac}
\put(516.625,-304.6019){\fontsize{11}{1}\usefont{T1}{cmr}{m}{n}\selectfont\color{color_29791}h }
\end{picture}
\begin{tikzpicture}[overlay]
\path(0pt,0pt);
\filldraw[color_283006][even odd rule]
(41.7pt, -313.598pt) -- (63.576pt, -313.598pt)
 -- (63.576pt, -313.598pt)
 -- (63.576pt, -326.403pt)
 -- (63.576pt, -326.403pt)
 -- (41.7pt, -326.403pt) -- cycle
;
\filldraw[color_283006][even odd rule]
(63.576pt, -313.598pt) -- (67.813pt, -313.598pt)
 -- (67.813pt, -313.598pt)
 -- (67.813pt, -326.403pt)
 -- (67.813pt, -326.403pt)
 -- (63.576pt, -326.403pt) -- cycle
;
\filldraw[color_283006][even odd rule]
(67.813pt, -313.598pt) -- (88.508pt, -313.598pt)
 -- (88.508pt, -313.598pt)
 -- (88.508pt, -326.403pt)
 -- (88.508pt, -326.403pt)
 -- (67.813pt, -326.403pt) -- cycle
;
\filldraw[color_283006][even odd rule]
(88.508pt, -313.598pt) -- (92.745pt, -313.598pt)
 -- (92.745pt, -313.598pt)
 -- (92.745pt, -326.403pt)
 -- (92.745pt, -326.403pt)
 -- (88.508pt, -326.403pt) -- cycle
;
\filldraw[color_283006][even odd rule]
(92.745pt, -313.598pt) -- (147.578pt, -313.598pt)
 -- (147.578pt, -313.598pt)
 -- (147.578pt, -326.403pt)
 -- (147.578pt, -326.403pt)
 -- (92.745pt, -326.403pt) -- cycle
;
\filldraw[color_283006][even odd rule]
(147.578pt, -313.598pt) -- (151.815pt, -313.598pt)
 -- (151.815pt, -313.598pt)
 -- (151.815pt, -326.403pt)
 -- (151.815pt, -326.403pt)
 -- (147.578pt, -326.403pt) -- cycle
;
\filldraw[color_283006][even odd rule]
(151.815pt, -313.598pt) -- (162.869pt, -313.598pt)
 -- (162.869pt, -313.598pt)
 -- (162.869pt, -326.403pt)
 -- (162.869pt, -326.403pt)
 -- (151.815pt, -326.403pt) -- cycle
;
\filldraw[color_283006][even odd rule]
(162.869pt, -313.598pt) -- (167.106pt, -313.598pt)
 -- (167.106pt, -313.598pt)
 -- (167.106pt, -326.403pt)
 -- (167.106pt, -326.403pt)
 -- (162.869pt, -326.403pt) -- cycle
;
\filldraw[color_283006][even odd rule]
(248.735pt, -313.598pt) -- (252.972pt, -313.598pt)
 -- (252.972pt, -313.598pt)
 -- (252.972pt, -326.403pt)
 -- (252.972pt, -326.403pt)
 -- (248.735pt, -326.403pt) -- cycle
;
\filldraw[color_283006][even odd rule]
(252.972pt, -313.598pt) -- (268.097pt, -313.598pt)
 -- (268.097pt, -313.598pt)
 -- (268.097pt, -326.403pt)
 -- (268.097pt, -326.403pt)
 -- (252.972pt, -326.403pt) -- cycle
;
\filldraw[color_283006][even odd rule]
(268.097pt, -313.598pt) -- (272.334pt, -313.598pt)
 -- (272.334pt, -313.598pt)
 -- (272.334pt, -326.403pt)
 -- (272.334pt, -326.403pt)
 -- (268.097pt, -326.403pt) -- cycle
;
\filldraw[color_283006][even odd rule]
(272.334pt, -313.598pt) -- (289.801pt, -313.598pt)
 -- (289.801pt, -313.598pt)
 -- (289.801pt, -326.403pt)
 -- (289.801pt, -326.403pt)
 -- (272.334pt, -326.403pt) -- cycle
;
\filldraw[color_283006][even odd rule]
(289.801pt, -313.598pt) -- (294.038pt, -313.598pt)
 -- (294.038pt, -313.598pt)
 -- (294.038pt, -326.403pt)
 -- (294.038pt, -326.403pt)
 -- (289.801pt, -326.403pt) -- cycle
;
\filldraw[color_283006][even odd rule]
(294.038pt, -313.598pt) -- (319.062pt, -313.598pt)
 -- (319.062pt, -313.598pt)
 -- (319.062pt, -326.403pt)
 -- (319.062pt, -326.403pt)
 -- (294.038pt, -326.403pt) -- cycle
;
\filldraw[color_283006][even odd rule]
(319.062pt, -313.598pt) -- (323.299pt, -313.598pt)
 -- (323.299pt, -313.598pt)
 -- (323.299pt, -326.403pt)
 -- (323.299pt, -326.403pt)
 -- (319.062pt, -326.403pt) -- cycle
;
\filldraw[color_283006][even odd rule]
(323.299pt, -313.598pt) -- (375.366pt, -313.598pt)
 -- (375.366pt, -313.598pt)
 -- (375.366pt, -326.403pt)
 -- (375.366pt, -326.403pt)
 -- (323.299pt, -326.403pt) -- cycle
;
\filldraw[color_283006][even odd rule]
(375.366pt, -313.598pt) -- (379.603pt, -313.598pt)
 -- (379.603pt, -313.598pt)
 -- (379.603pt, -326.403pt)
 -- (379.603pt, -326.403pt)
 -- (375.366pt, -326.403pt) -- cycle
;
\filldraw[color_283006][even odd rule]
(379.603pt, -313.598pt) -- (422.255pt, -313.598pt)
 -- (422.255pt, -313.598pt)
 -- (422.255pt, -326.403pt)
 -- (422.255pt, -326.403pt)
 -- (379.603pt, -326.403pt) -- cycle
;
\filldraw[color_283006][even odd rule]
(422.255pt, -313.598pt) -- (426.492pt, -313.598pt)
 -- (426.492pt, -313.598pt)
 -- (426.492pt, -326.403pt)
 -- (426.492pt, -326.403pt)
 -- (422.255pt, -326.403pt) -- cycle
;
\filldraw[color_283006][even odd rule]
(426.492pt, -313.598pt) -- (453.546pt, -313.598pt)
 -- (453.546pt, -313.598pt)
 -- (453.546pt, -326.403pt)
 -- (453.546pt, -326.403pt)
 -- (426.492pt, -326.403pt) -- cycle
;
\filldraw[color_283006][even odd rule]
(453.546pt, -313.598pt) -- (457.783pt, -313.598pt)
 -- (457.783pt, -313.598pt)
 -- (457.783pt, -326.403pt)
 -- (457.783pt, -326.403pt)
 -- (453.546pt, -326.403pt) -- cycle
;
\filldraw[color_283006][even odd rule]
(457.783pt, -313.598pt) -- (509.329pt, -313.598pt)
 -- (509.329pt, -313.598pt)
 -- (509.329pt, -326.403pt)
 -- (509.329pt, -326.403pt)
 -- (457.783pt, -326.403pt) -- cycle
;
\filldraw[color_283006][even odd rule]
(509.329pt, -313.598pt) -- (513.566pt, -313.598pt)
 -- (513.566pt, -313.598pt)
 -- (513.566pt, -326.403pt)
 -- (513.566pt, -326.403pt)
 -- (509.329pt, -326.403pt) -- cycle
;
\filldraw[color_283006][even odd rule]
(513.566pt, -313.598pt) -- (523.594pt, -313.598pt)
 -- (523.594pt, -313.598pt)
 -- (523.594pt, -326.403pt)
 -- (523.594pt, -326.403pt)
 -- (513.566pt, -326.403pt) -- cycle
;
\end{tikzpicture}
\begin{picture}(-5,0)(2.5,0)
\put(41.7,-323.809){\fontsize{11}{1}\usefont{T1}{cmr}{m}{n}\selectfont\color{color_29791}well }
\put(67.814,-323.809){\fontsize{11}{1}\usefont{T1}{cmr}{m}{n}\selectfont\color{color_29791}an}
\put(81.52,-323.809){\fontsize{11}{1}\usefont{T1}{cmr}{m}{n}\selectfont\color{color_29791}d }
\put(92.74001,-323.809){\fontsize{11}{1}\usefont{T1}{cmr}{m}{n}\selectfont\color{color_29791}incub}
\put(122.77,-323.809){\fontsize{11}{1}\usefont{T1}{cmr}{m}{n}\selectfont\color{color_29791}ate}
\put(140.601,-323.809){\fontsize{11}{1}\usefont{T1}{cmr}{m}{n}\selectfont\color{color_29791}d}
\put(147.575,-323.809){\fontsize{11}{1}\usefont{T1}{cmr}{m}{n}\selectfont\color{color_29791} }
\put(151.81,-323.809){\fontsize{11}{1}\usefont{T1}{cmr}{m}{n}\selectfont\color{color_29791}at }
\put(167.111,-323.809){\fontsize{11}{1}\usefont{T1}{cmr}{m}{n}\selectfont\color{color_29791}37 }
\put(185.338,-323.809){\fontsize{11}{1}\usefont{T1}{cmr}{m}{n}\selectfont\color{color_29791}°C, }
\put(206.249,-323.809){\fontsize{11}{1}\usefont{T1}{cmr}{m}{n}\selectfont\color{color_29791}5}
\put(213.256,-323.809){\fontsize{11}{1}\usefont{T1}{cmr}{m}{n}\selectfont\color{color_29791}\% }
\put(227.941,-323.809){\fontsize{11}{1}\usefont{T1}{cmr}{m}{n}\selectfont\color{color_29791}CO}
\put(244.281,-325.459){\fontsize{7}{1}\usefont{T1}{cmr}{m}{n}\selectfont\color{color_29791}2}
\put(248.735,-323.809){\fontsize{11}{1}\usefont{T1}{cmr}{m}{n}\selectfont\color{color_29791} }
\put(252.97,-323.809){\fontsize{11}{1}\usefont{T1}{cmr}{m}{n}\selectfont\color{color_29791}for }
\put(272.33,-323.809){\fontsize{11}{1}\usefont{T1}{cmr}{m}{n}\selectfont\color{color_29791}4}
\put(279.337,-323.809){\fontsize{11}{1}\usefont{T1}{cmr}{m}{n}\selectfont\color{color_29791}h}
\put(286.3,-323.809){\fontsize{11}{1}\usefont{T1}{cmr}{m}{n}\selectfont\color{color_29791}, }
\put(293.296,-323.809){\fontsize{11}{1}\usefont{T1}{cmr}{m}{n}\selectfont\color{color_63553}}
\put(294.033,-323.809){\fontsize{11}{1}\usefont{T1}{cmr}{m}{n}\selectfont\color{color_63553}t}
\put(298.356,-323.809){\fontsize{11}{1}\usefont{T1}{cmr}{m}{n}\selectfont\color{color_63553}h}
\put(305.319,-323.809){\fontsize{11}{1}\usefont{T1}{cmr}{m}{n}\selectfont\color{color_63553}e}
\put(312.095,-323.809){\fontsize{11}{1}\usefont{T1}{cmr}{m}{n}\selectfont\color{color_63553}n}
\put(319.058,-323.809){\fontsize{11}{1}\usefont{T1}{cmr}{m}{n}\selectfont\color{color_63553} }
\put(323.304,-323.809){\fontsize{11}{1}\usefont{T1}{cmr}{m}{n}\selectfont\color{color_63553}fo}
\put(333.897,-323.809){\fontsize{11}{1}\usefont{T1}{cmr}{m}{n}\selectfont\color{color_63553}r}
\put(338.429,-323.809){\fontsize{11}{1}\usefont{T1}{cmr}{m}{n}\selectfont\color{color_63553}ma}
\put(355.8751,-323.809){\fontsize{11}{1}\usefont{T1}{cmr}{m}{n}\selectfont\color{color_63553}zan }
\put(379.6021,-323.809){\fontsize{11}{1}\usefont{T1}{cmr}{m}{n}\selectfont\color{color_63553}crystals }
\put(425.7581,-323.809){\fontsize{11}{1}\usefont{T1}{cmr}{m}{n}\selectfont\color{color_71497}}
\put(426.4951,-323.809){\fontsize{11}{1}\usefont{T1}{cmr}{m}{n}\selectfont\color{color_71497}were }
\put(457.7791,-323.809){\fontsize{11}{1}\usefont{T1}{cmr}{m}{n}\selectfont\color{color_71497}dissolv}
\put(495.575,-323.809){\fontsize{11}{1}\usefont{T1}{cmr}{m}{n}\selectfont\color{color_71497}e}
\put(502.351,-323.809){\fontsize{11}{1}\usefont{T1}{cmr}{m}{n}\selectfont\color{color_71497}d}
\put(509.325,-323.809){\fontsize{11}{1}\usefont{T1}{cmr}{m}{n}\selectfont\color{color_71497} }
\put(513.571,-323.809){\fontsize{11}{1}\usefont{T1}{cmr}{m}{n}\selectfont\color{color_71497}i}
\put(516.618,-323.809){\fontsize{11}{1}\usefont{T1}{cmr}{m}{n}\selectfont\color{color_71497}n }
\end{picture}
\begin{tikzpicture}[overlay]
\path(0pt,0pt);
\filldraw[color_283006][even odd rule]
(41.7pt, -332.8049pt) -- (62.696pt, -332.8049pt)
 -- (62.696pt, -332.8049pt)
 -- (62.696pt, -345.61pt)
 -- (62.696pt, -345.61pt)
 -- (41.7pt, -345.61pt) -- cycle
;
\filldraw[color_283006][even odd rule]
(62.696pt, -332.8049pt) -- (66.193pt, -332.8049pt)
 -- (66.193pt, -332.8049pt)
 -- (66.193pt, -345.61pt)
 -- (66.193pt, -345.61pt)
 -- (62.696pt, -345.61pt) -- cycle
;
\filldraw[color_283006][even odd rule]
(66.193pt, -332.8049pt) -- (73.192pt, -332.8049pt)
 -- (73.192pt, -332.8049pt)
 -- (73.192pt, -345.61pt)
 -- (73.192pt, -345.61pt)
 -- (66.193pt, -345.61pt) -- cycle
;
\filldraw[color_283006][even odd rule]
(73.192pt, -332.8049pt) -- (79.32pt, -332.8049pt)
 -- (79.32pt, -332.8049pt)
 -- (79.32pt, -345.61pt)
 -- (79.32pt, -345.61pt)
 -- (73.192pt, -345.61pt) -- cycle
;
\filldraw[color_283006][even odd rule]
(79.32pt, -332.8049pt) -- (83.562pt, -332.8049pt)
 -- (83.562pt, -332.8049pt)
 -- (83.562pt, -345.61pt)
 -- (83.562pt, -345.61pt)
 -- (79.32pt, -345.61pt) -- cycle
;
\filldraw[color_283006][even odd rule]
(83.562pt, -332.8049pt) -- (106.389pt, -332.8049pt)
 -- (106.389pt, -332.8049pt)
 -- (106.389pt, -345.61pt)
 -- (106.389pt, -345.61pt)
 -- (83.562pt, -345.61pt) -- cycle
;
\filldraw[color_283006][even odd rule]
(106.389pt, -332.8049pt) -- (110.631pt, -332.8049pt)
 -- (110.631pt, -332.8049pt)
 -- (110.631pt, -345.61pt)
 -- (110.631pt, -345.61pt)
 -- (106.389pt, -345.61pt) -- cycle
;
\filldraw[color_283006][even odd rule]
(110.631pt, -332.8049pt) -- (174.864pt, -332.8049pt)
 -- (174.864pt, -332.8049pt)
 -- (174.864pt, -345.61pt)
 -- (174.864pt, -345.61pt)
 -- (110.631pt, -345.61pt) -- cycle
;
\filldraw[color_283006][even odd rule]
(174.864pt, -332.8049pt) -- (179.106pt, -332.8049pt)
 -- (179.106pt, -332.8049pt)
 -- (179.106pt, -345.61pt)
 -- (179.106pt, -345.61pt)
 -- (174.864pt, -345.61pt) -- cycle
;
\filldraw[color_283006][even odd rule]
(179.106pt, -332.8049pt) -- (200.891pt, -332.8049pt)
 -- (200.891pt, -332.8049pt)
 -- (200.891pt, -345.61pt)
 -- (200.891pt, -345.61pt)
 -- (179.106pt, -345.61pt) -- cycle
;
\filldraw[color_283006][even odd rule]
(200.891pt, -332.8049pt) -- (204.388pt, -332.8049pt)
 -- (204.388pt, -332.8049pt)
 -- (204.388pt, -345.61pt)
 -- (204.388pt, -345.61pt)
 -- (200.891pt, -345.61pt) -- cycle
;
\filldraw[color_283006][even odd rule]
(204.388pt, -332.8049pt) -- (213.217pt, -332.8049pt)
 -- (213.217pt, -332.8049pt)
 -- (213.217pt, -345.61pt)
 -- (213.217pt, -345.61pt)
 -- (204.388pt, -345.61pt) -- cycle
;
\filldraw[color_283006][even odd rule]
(213.217pt, -332.8049pt) -- (216.714pt, -332.8049pt)
 -- (216.714pt, -332.8049pt)
 -- (216.714pt, -345.61pt)
 -- (216.714pt, -345.61pt)
 -- (213.217pt, -345.61pt) -- cycle
;
\filldraw[color_283006][even odd rule]
(216.714pt, -332.8049pt) -- (235.722pt, -332.8049pt)
 -- (235.722pt, -332.8049pt)
 -- (235.722pt, -345.61pt)
 -- (235.722pt, -345.61pt)
 -- (216.714pt, -345.61pt) -- cycle
;
\filldraw[color_283006][even odd rule]
(235.722pt, -332.8049pt) -- (239.964pt, -332.8049pt)
 -- (239.964pt, -332.8049pt)
 -- (239.964pt, -345.61pt)
 -- (239.964pt, -345.61pt)
 -- (235.722pt, -345.61pt) -- cycle
;
\filldraw[color_283006][even odd rule]
(239.964pt, -332.8049pt) -- (249.992pt, -332.8049pt)
 -- (249.992pt, -332.8049pt)
 -- (249.992pt, -345.61pt)
 -- (249.992pt, -345.61pt)
 -- (239.964pt, -345.61pt) -- cycle
;
\filldraw[color_283006][even odd rule]
(249.992pt, -332.8049pt) -- (254.234pt, -332.8049pt)
 -- (254.234pt, -332.8049pt)
 -- (254.234pt, -345.61pt)
 -- (254.234pt, -345.61pt)
 -- (249.992pt, -345.61pt) -- cycle
;
\filldraw[color_283006][even odd rule]
(254.234pt, -332.8049pt) -- (322.758pt, -332.8049pt)
 -- (322.758pt, -332.8049pt)
 -- (322.758pt, -345.61pt)
 -- (322.758pt, -345.61pt)
 -- (254.234pt, -345.61pt) -- cycle
;
\filldraw[color_283006][even odd rule]
(322.758pt, -332.8049pt) -- (327pt, -332.8049pt)
 -- (327pt, -332.8049pt)
 -- (327pt, -345.61pt)
 -- (327pt, -345.61pt)
 -- (322.758pt, -345.61pt) -- cycle
;
\filldraw[color_283006][even odd rule]
(327pt, -332.8049pt) -- (347.695pt, -332.8049pt)
 -- (347.695pt, -332.8049pt)
 -- (347.695pt, -345.61pt)
 -- (347.695pt, -345.61pt)
 -- (327pt, -345.61pt) -- cycle
;
\filldraw[color_283006][even odd rule]
(347.695pt, -332.8049pt) -- (351.937pt, -332.8049pt)
 -- (351.937pt, -332.8049pt)
 -- (351.937pt, -345.61pt)
 -- (351.937pt, -345.61pt)
 -- (347.695pt, -345.61pt) -- cycle
;
\filldraw[color_283006][even odd rule]
(351.937pt, -332.8049pt) -- (369.989pt, -332.8049pt)
 -- (369.989pt, -332.8049pt)
 -- (369.989pt, -345.61pt)
 -- (369.989pt, -345.61pt)
 -- (351.937pt, -345.61pt) -- cycle
;
\filldraw[color_283006][even odd rule]
(369.989pt, -332.8049pt) -- (374.231pt, -332.8049pt)
 -- (374.231pt, -332.8049pt)
 -- (374.231pt, -345.61pt)
 -- (374.231pt, -345.61pt)
 -- (369.989pt, -345.61pt) -- cycle
;
\filldraw[color_283006][even odd rule]
(374.231pt, -332.8049pt) -- (438.448pt, -332.8049pt)
 -- (438.448pt, -332.8049pt)
 -- (438.448pt, -345.61pt)
 -- (438.448pt, -345.61pt)
 -- (374.231pt, -345.61pt) -- cycle
;
\filldraw[color_283006][even odd rule]
(438.448pt, -332.8049pt) -- (442.69pt, -332.8049pt)
 -- (442.69pt, -332.8049pt)
 -- (442.69pt, -345.61pt)
 -- (442.69pt, -345.61pt)
 -- (438.448pt, -345.61pt) -- cycle
;
\filldraw[color_283006][even odd rule]
(442.69pt, -332.8049pt) -- (464.158pt, -332.8049pt)
 -- (464.158pt, -332.8049pt)
 -- (464.158pt, -345.61pt)
 -- (464.158pt, -345.61pt)
 -- (442.69pt, -345.61pt) -- cycle
;
\filldraw[color_283006][even odd rule]
(464.158pt, -332.8049pt) -- (468.4pt, -332.8049pt)
 -- (468.4pt, -332.8049pt)
 -- (468.4pt, -345.61pt)
 -- (468.4pt, -345.61pt)
 -- (464.158pt, -345.61pt) -- cycle
;
\filldraw[color_283006][even odd rule]
(468.4pt, -332.8049pt) -- (523.599pt, -332.8049pt)
 -- (523.599pt, -332.8049pt)
 -- (523.599pt, -345.61pt)
 -- (523.599pt, -345.61pt)
 -- (468.4pt, -345.61pt) -- cycle
;
\end{tikzpicture}
\begin{picture}(-5,0)(2.5,0)
\put(41.7,-343.0159){\fontsize{11}{1}\usefont{T1}{cmr}{m}{n}\selectfont\color{color_71497}150}
\put(62.69901,-343.0159){\fontsize{11}{1}\usefont{T1}{cmr}{m}{n}\selectfont\color{color_71497} }
\put(66.193,-343.0159){\fontsize{11}{1}\usefont{T1}{cmr}{m}{n}\selectfont\color{color_71497}µ}
\put(73.192,-343.0159){\fontsize{11}{1}\usefont{T1}{cmr}{m}{n}\selectfont\color{color_71497}L }
\put(83.565,-343.0159){\fontsize{11}{1}\usefont{T1}{cmr}{m}{n}\selectfont\color{color_71497}ac}
\put(96.347,-343.0159){\fontsize{11}{1}\usefont{T1}{cmr}{m}{n}\selectfont\color{color_71497}id }
\put(110.636,-343.0159){\fontsize{11}{1}\usefont{T1}{cmr}{m}{n}\selectfont\color{color_71497}i}
\put(113.683,-343.0159){\fontsize{11}{1}\usefont{T1}{cmr}{m}{n}\selectfont\color{color_71497}sopropa}
\put(158.101,-343.0159){\fontsize{11}{1}\usefont{T1}{cmr}{m}{n}\selectfont\color{color_71497}nol }
\put(179.111,-343.0159){\fontsize{11}{1}\usefont{T1}{cmr}{m}{n}\selectfont\color{color_71497}(0.1 N}
\put(213.222,-343.0159){\fontsize{11}{1}\usefont{T1}{cmr}{m}{n}\selectfont\color{color_71497} }
\put(216.709,-343.0159){\fontsize{11}{1}\usefont{T1}{cmr}{m}{n}\selectfont\color{color_71497}HC}
\put(232.67,-343.0159){\fontsize{11}{1}\usefont{T1}{cmr}{m}{n}\selectfont\color{color_71497}l}
\put(235.717,-343.0159){\fontsize{11}{1}\usefont{T1}{cmr}{m}{n}\selectfont\color{color_71497} }
\put(239.963,-343.0159){\fontsize{11}{1}\usefont{T1}{cmr}{m}{n}\selectfont\color{color_71497}in }
\put(254.23,-343.0159){\fontsize{11}{1}\usefont{T1}{cmr}{m}{n}\selectfont\color{color_71497}isoprop}
\put(294.963,-343.0159){\fontsize{11}{1}\usefont{T1}{cmr}{m}{n}\selectfont\color{color_71497}anol) }
\put(326.995,-343.0159){\fontsize{11}{1}\usefont{T1}{cmr}{m}{n}\selectfont\color{color_71497}and }
\put(351.932,-343.0159){\fontsize{11}{1}\usefont{T1}{cmr}{m}{n}\selectfont\color{color_71497}t}
\put(356.255,-343.0159){\fontsize{11}{1}\usefont{T1}{cmr}{m}{n}\selectfont\color{color_71497}h}
\put(363.218,-343.0159){\fontsize{11}{1}\usefont{T1}{cmr}{m}{n}\selectfont\color{color_71497}e}
\put(369.994,-343.0159){\fontsize{11}{1}\usefont{T1}{cmr}{m}{n}\selectfont\color{color_71497} }
\put(374.229,-343.0159){\fontsize{11}{1}\usefont{T1}{cmr}{m}{n}\selectfont\color{color_71497}absorb}
\put(411.915,-343.0159){\fontsize{11}{1}\usefont{T1}{cmr}{m}{n}\selectfont\color{color_71497}ance }
\put(442.6931,-343.0159){\fontsize{11}{1}\usefont{T1}{cmr}{m}{n}\selectfont\color{color_71497}wa}
\put(458.4231,-343.0159){\fontsize{11}{1}\usefont{T1}{cmr}{m}{n}\selectfont\color{color_71497}s }
\put(468.4001,-343.0159){\fontsize{11}{1}\usefont{T1}{cmr}{m}{n}\selectfont\color{color_71497}measured }
\end{picture}
\begin{tikzpicture}[overlay]
\path(0pt,0pt);
\filldraw[color_283006][even odd rule]
(41.7pt, -352.012pt) -- (52.754pt, -352.012pt)
 -- (52.754pt, -352.012pt)
 -- (52.754pt, -364.817pt)
 -- (52.754pt, -364.817pt)
 -- (41.7pt, -364.817pt) -- cycle
;
\filldraw[color_283006][even odd rule]
(52.754pt, -352.012pt) -- (57.007pt, -352.012pt)
 -- (57.007pt, -352.012pt)
 -- (57.007pt, -364.817pt)
 -- (57.007pt, -364.817pt)
 -- (52.754pt, -364.817pt) -- cycle
;
\filldraw[color_283006][even odd rule]
(57.007pt, -352.012pt) -- (78.00301pt, -352.012pt)
 -- (78.00301pt, -352.012pt)
 -- (78.00301pt, -364.817pt)
 -- (78.00301pt, -364.817pt)
 -- (57.007pt, -364.817pt) -- cycle
;
\filldraw[color_283006][even odd rule]
(78.00301pt, -352.012pt) -- (82.256pt, -352.012pt)
 -- (82.256pt, -352.012pt)
 -- (82.256pt, -364.817pt)
 -- (82.256pt, -364.817pt)
 -- (78.00301pt, -364.817pt) -- cycle
;
\filldraw[color_283006][even odd rule]
(82.256pt, -352.012pt) -- (99.943pt, -352.012pt)
 -- (99.943pt, -352.012pt)
 -- (99.943pt, -364.817pt)
 -- (99.943pt, -364.817pt)
 -- (82.256pt, -364.817pt) -- cycle
;
\filldraw[color_283006][even odd rule]
(99.943pt, -352.012pt) -- (104.196pt, -352.012pt)
 -- (104.196pt, -352.012pt)
 -- (104.196pt, -364.817pt)
 -- (104.196pt, -364.817pt)
 -- (99.943pt, -364.817pt) -- cycle
;
\filldraw[color_283006][even odd rule]
(104.196pt, -352.012pt) -- (124.891pt, -352.012pt)
 -- (124.891pt, -352.012pt)
 -- (124.891pt, -364.817pt)
 -- (124.891pt, -364.817pt)
 -- (104.196pt, -364.817pt) -- cycle
;
\filldraw[color_283006][even odd rule]
(124.891pt, -352.012pt) -- (129.144pt, -352.012pt)
 -- (129.144pt, -352.012pt)
 -- (129.144pt, -364.817pt)
 -- (129.144pt, -364.817pt)
 -- (124.891pt, -364.817pt) -- cycle
;
\filldraw[color_283006][even odd rule]
(129.144pt, -352.012pt) -- (140.198pt, -352.012pt)
 -- (140.198pt, -352.012pt)
 -- (140.198pt, -364.817pt)
 -- (140.198pt, -364.817pt)
 -- (129.144pt, -364.817pt) -- cycle
;
\filldraw[color_283006][even odd rule]
(140.198pt, -352.012pt) -- (144.451pt, -352.012pt)
 -- (144.451pt, -352.012pt)
 -- (144.451pt, -364.817pt)
 -- (144.451pt, -364.817pt)
 -- (140.198pt, -364.817pt) -- cycle
;
\filldraw[color_283006][even odd rule]
(144.451pt, -352.012pt) -- (165.447pt, -352.012pt)
 -- (165.447pt, -352.012pt)
 -- (165.447pt, -364.817pt)
 -- (165.447pt, -364.817pt)
 -- (144.451pt, -364.817pt) -- cycle
;
\filldraw[color_283006][even odd rule]
(165.447pt, -352.012pt) -- (169.7pt, -352.012pt)
 -- (169.7pt, -352.012pt)
 -- (169.7pt, -364.817pt)
 -- (169.7pt, -364.817pt)
 -- (165.447pt, -364.817pt) -- cycle
;
\filldraw[color_283006][even odd rule]
(169.7pt, -352.012pt) -- (187.387pt, -352.012pt)
 -- (187.387pt, -352.012pt)
 -- (187.387pt, -364.817pt)
 -- (187.387pt, -364.817pt)
 -- (169.7pt, -364.817pt) -- cycle
;
\filldraw[color_283006][even odd rule]
(187.387pt, -352.012pt) -- (191.64pt, -352.012pt)
 -- (191.64pt, -352.012pt)
 -- (191.64pt, -364.817pt)
 -- (191.64pt, -364.817pt)
 -- (187.387pt, -364.817pt) -- cycle
;
\filldraw[color_283006][even odd rule]
(191.64pt, -352.012pt) -- (204.112pt, -352.012pt)
 -- (204.112pt, -352.012pt)
 -- (204.112pt, -364.817pt)
 -- (204.112pt, -364.817pt)
 -- (191.64pt, -364.817pt) -- cycle
;
\filldraw[color_283006][even odd rule]
(204.112pt, -352.012pt) -- (208.365pt, -352.012pt)
 -- (208.365pt, -352.012pt)
 -- (208.365pt, -364.817pt)
 -- (208.365pt, -364.817pt)
 -- (204.112pt, -364.817pt) -- cycle
;
\filldraw[color_283006][even odd rule]
(208.365pt, -352.012pt) -- (261.372pt, -352.012pt)
 -- (261.372pt, -352.012pt)
 -- (261.372pt, -364.817pt)
 -- (261.372pt, -364.817pt)
 -- (208.365pt, -364.817pt) -- cycle
;
\filldraw[color_283006][even odd rule]
(261.372pt, -352.012pt) -- (265.625pt, -352.012pt)
 -- (265.625pt, -352.012pt)
 -- (265.625pt, -364.817pt)
 -- (265.625pt, -364.817pt)
 -- (261.372pt, -364.817pt) -- cycle
;
\filldraw[color_283006][even odd rule]
(265.625pt, -352.012pt) -- (338.93pt, -352.012pt)
 -- (338.93pt, -352.012pt)
 -- (338.93pt, -364.817pt)
 -- (338.93pt, -364.817pt)
 -- (265.625pt, -364.817pt) -- cycle
;
\filldraw[color_283006][even odd rule]
(338.93pt, -352.012pt) -- (343.183pt, -352.012pt)
 -- (343.183pt, -352.012pt)
 -- (343.183pt, -364.817pt)
 -- (343.183pt, -364.817pt)
 -- (338.93pt, -364.817pt) -- cycle
;
\filldraw[color_283006][even odd rule]
(343.183pt, -352.012pt) -- (356.82pt, -352.012pt)
 -- (356.82pt, -352.012pt)
 -- (356.82pt, -364.817pt)
 -- (356.82pt, -364.817pt)
 -- (343.183pt, -364.817pt) -- cycle
;
\filldraw[color_283006][even odd rule]
(356.82pt, -352.012pt) -- (361.073pt, -352.012pt)
 -- (361.073pt, -352.012pt)
 -- (361.073pt, -364.817pt)
 -- (361.073pt, -364.817pt)
 -- (356.82pt, -364.817pt) -- cycle
;
\filldraw[color_283006][even odd rule]
(361.073pt, -352.012pt) -- (430.177pt, -352.012pt)
 -- (430.177pt, -352.012pt)
 -- (430.177pt, -364.817pt)
 -- (430.177pt, -364.817pt)
 -- (361.073pt, -364.817pt) -- cycle
;
\filldraw[color_283006][even odd rule]
(430.177pt, -352.012pt) -- (434.43pt, -352.012pt)
 -- (434.43pt, -352.012pt)
 -- (434.43pt, -364.817pt)
 -- (434.43pt, -364.817pt)
 -- (430.177pt, -364.817pt) -- cycle
;
\filldraw[color_283006][even odd rule]
(434.43pt, -352.012pt) -- (461.484pt, -352.012pt)
 -- (461.484pt, -352.012pt)
 -- (461.484pt, -364.817pt)
 -- (461.484pt, -364.817pt)
 -- (434.43pt, -364.817pt) -- cycle
;
\filldraw[color_283006][even odd rule]
(461.484pt, -352.012pt) -- (465.737pt, -352.012pt)
 -- (465.737pt, -352.012pt)
 -- (465.737pt, -364.817pt)
 -- (465.737pt, -364.817pt)
 -- (461.484pt, -364.817pt) -- cycle
;
\filldraw[color_283006][even odd rule]
(465.737pt, -352.012pt) -- (523.6pt, -352.012pt)
 -- (523.6pt, -352.012pt)
 -- (523.6pt, -364.817pt)
 -- (523.6pt, -364.817pt)
 -- (465.737pt, -364.817pt) -- cycle
;
\end{tikzpicture}
\begin{picture}(-5,0)(2.5,0)
\put(41.7,-362.223){\fontsize{11}{1}\usefont{T1}{cmr}{m}{n}\selectfont\color{color_71497}at }
\put(57.012,-362.223){\fontsize{11}{1}\usefont{T1}{cmr}{m}{n}\selectfont\color{color_71497}570 }
\put(82.257,-362.223){\fontsize{11}{1}\usefont{T1}{cmr}{m}{n}\selectfont\color{color_71497}nm }
\put(104.191,-362.223){\fontsize{11}{1}\usefont{T1}{cmr}{m}{n}\selectfont\color{color_71497}and }
\put(129.139,-362.223){\fontsize{11}{1}\usefont{T1}{cmr}{m}{n}\selectfont\color{color_71497}at }
\put(144.451,-362.223){\fontsize{11}{1}\usefont{T1}{cmr}{m}{n}\selectfont\color{color_71497}620}
\put(165.45,-362.223){\fontsize{11}{1}\usefont{T1}{cmr}{m}{n}\selectfont\color{color_71497} }
\put(169.696,-362.223){\fontsize{11}{1}\usefont{T1}{cmr}{m}{n}\selectfont\color{color_71497}nm }
\put(191.641,-362.223){\fontsize{11}{1}\usefont{T1}{cmr}{m}{n}\selectfont\color{color_71497}as }
\put(208.361,-362.223){\fontsize{11}{1}\usefont{T1}{cmr}{m}{n}\selectfont\color{color_71497}re}
\put(219.658,-362.223){\fontsize{11}{1}\usefont{T1}{cmr}{m}{n}\selectfont\color{color_71497}ference }
\put(265.627,-362.223){\fontsize{11}{1}\usefont{T1}{cmr}{m}{n}\selectfont\color{color_71497}wa}
\put(281.357,-362.223){\fontsize{11}{1}\usefont{T1}{cmr}{m}{n}\selectfont\color{color_71497}ve}
\put(294.645,-362.223){\fontsize{11}{1}\usefont{T1}{cmr}{m}{n}\selectfont\color{color_71497}l}
\put(297.692,-362.223){\fontsize{11}{1}\usefont{T1}{cmr}{m}{n}\selectfont\color{color_71497}e}
\put(304.468,-362.223){\fontsize{11}{1}\usefont{T1}{cmr}{m}{n}\selectfont\color{color_71497}n}
\put(311.431,-362.223){\fontsize{11}{1}\usefont{T1}{cmr}{m}{n}\selectfont\color{color_71497}gths. }
\put(343.188,-362.223){\fontsize{11}{1}\usefont{T1}{cmr}{m}{n}\selectfont\color{color_71497}Al}
\put(353.759,-362.223){\fontsize{11}{1}\usefont{T1}{cmr}{m}{n}\selectfont\color{color_71497}l }
\put(361.074,-362.223){\fontsize{11}{1}\usefont{T1}{cmr}{m}{n}\selectfont\color{color_71497}experiments }
\put(434.433,-362.223){\fontsize{11}{1}\usefont{T1}{cmr}{m}{n}\selectfont\color{color_71497}were }
\put(465.739,-362.223){\fontsize{11}{1}\usefont{T1}{cmr}{m}{n}\selectfont\color{color_71497}performed }
\end{picture}
\begin{tikzpicture}[overlay]
\path(0pt,0pt);
\filldraw[color_283006][even odd rule]
(149.962pt, -371.2189pt) -- (179.304pt, -371.2189pt)
 -- (179.304pt, -371.2189pt)
 -- (179.304pt, -384.024pt)
 -- (179.304pt, -384.024pt)
 -- (149.962pt, -384.024pt) -- cycle
;
\filldraw[color_283006][even odd rule]
(179.304pt, -371.2189pt) -- (186.287pt, -371.2189pt)
 -- (186.287pt, -371.2189pt)
 -- (186.287pt, -384.024pt)
 -- (186.287pt, -384.024pt)
 -- (179.304pt, -384.024pt) -- cycle
;
\filldraw[color_283006][even odd rule]
(186.287pt, -371.2189pt) -- (255.821pt, -371.2189pt)
 -- (255.821pt, -371.2189pt)
 -- (255.821pt, -384.024pt)
 -- (255.821pt, -384.024pt)
 -- (186.287pt, -384.024pt) -- cycle
;
\filldraw[color_283006][even odd rule]
(255.821pt, -371.2189pt) -- (262.804pt, -371.2189pt)
 -- (262.804pt, -371.2189pt)
 -- (262.804pt, -384.024pt)
 -- (262.804pt, -384.024pt)
 -- (255.821pt, -384.024pt) -- cycle
;
\filldraw[color_283006][even odd rule]
(262.804pt, -371.2189pt) -- (310.682pt, -371.2189pt)
 -- (310.682pt, -371.2189pt)
 -- (310.682pt, -384.024pt)
 -- (310.682pt, -384.024pt)
 -- (262.804pt, -384.024pt) -- cycle
;
\filldraw[color_283006][even odd rule]
(310.682pt, -371.2189pt) -- (317.665pt, -371.2189pt)
 -- (317.665pt, -371.2189pt)
 -- (317.665pt, -384.024pt)
 -- (317.665pt, -384.024pt)
 -- (310.682pt, -384.024pt) -- cycle
;
\filldraw[color_283006][even odd rule]
(317.665pt, -371.2189pt) -- (357.878pt, -371.2189pt)
 -- (357.878pt, -371.2189pt)
 -- (357.878pt, -384.024pt)
 -- (357.878pt, -384.024pt)
 -- (317.665pt, -384.024pt) -- cycle
;
\filldraw[color_283006][even odd rule]
(357.878pt, -371.2189pt) -- (364.861pt, -371.2189pt)
 -- (364.861pt, -371.2189pt)
 -- (364.861pt, -384.024pt)
 -- (364.861pt, -384.024pt)
 -- (357.878pt, -384.024pt) -- cycle
;
\filldraw[color_283006][even odd rule]
(364.861pt, -371.2189pt) -- (391.915pt, -371.2189pt)
 -- (391.915pt, -371.2189pt)
 -- (391.915pt, -384.024pt)
 -- (391.915pt, -384.024pt)
 -- (364.861pt, -384.024pt) -- cycle
;
\filldraw[color_283006][even odd rule]
(391.915pt, -371.2189pt) -- (398.898pt, -371.2189pt)
 -- (398.898pt, -371.2189pt)
 -- (398.898pt, -384.024pt)
 -- (398.898pt, -384.024pt)
 -- (391.915pt, -384.024pt) -- cycle
;
\filldraw[color_283006][even odd rule]
(398.898pt, -371.2189pt) -- (460.214pt, -371.2189pt)
 -- (460.214pt, -371.2189pt)
 -- (460.214pt, -384.024pt)
 -- (460.214pt, -384.024pt)
 -- (398.898pt, -384.024pt) -- cycle
;
\filldraw[color_283006][even odd rule]
(460.214pt, -371.2189pt) -- (467.197pt, -371.2189pt)
 -- (467.197pt, -371.2189pt)
 -- (467.197pt, -384.024pt)
 -- (467.197pt, -384.024pt)
 -- (460.214pt, -384.024pt) -- cycle
;
\filldraw[color_283006][even odd rule]
(467.197pt, -371.2189pt) -- (478.24pt, -371.2189pt)
 -- (478.24pt, -371.2189pt)
 -- (478.24pt, -384.024pt)
 -- (478.24pt, -384.024pt)
 -- (467.197pt, -384.024pt) -- cycle
;
\filldraw[color_283006][even odd rule]
(478.24pt, -371.2189pt) -- (485.223pt, -371.2189pt)
 -- (485.223pt, -371.2189pt)
 -- (485.223pt, -384.024pt)
 -- (485.223pt, -384.024pt)
 -- (478.24pt, -384.024pt) -- cycle
;
\filldraw[color_283006][even odd rule]
(485.223pt, -371.2189pt) -- (523.594pt, -371.2189pt)
 -- (523.594pt, -371.2189pt)
 -- (523.594pt, -384.024pt)
 -- (523.594pt, -384.024pt)
 -- (485.223pt, -384.024pt) -- cycle
;
\end{tikzpicture}
\begin{picture}(-5,0)(2.5,0)
\put(41.7,-381.43){\fontsize{11}{1}\usefont{T1}{cmr}{m}{n}\selectfont\color{color_29791}in }
\put(58.706,-381.43){\fontsize{11}{1}\usefont{T1}{cmr}{m}{n}\selectfont\color{color_29791}se}
\put(71.213,-381.43){\fontsize{11}{1}\usefont{T1}{cmr}{m}{n}\selectfont\color{color_29791}x}
\put(77.714,-381.43){\fontsize{11}{1}\usefont{T1}{cmr}{m}{n}\selectfont\color{color_29791}t}
\put(82.037,-381.43){\fontsize{11}{1}\usefont{T1}{cmr}{m}{n}\selectfont\color{color_29791}u}
\put(89,-381.43){\fontsize{11}{1}\usefont{T1}{cmr}{m}{n}\selectfont\color{color_29791}plica}
\put(114.883,-381.43){\fontsize{11}{1}\usefont{T1}{cmr}{m}{n}\selectfont\color{color_29791}te}
\put(125.971,-381.43){\fontsize{11}{1}\usefont{T1}{cmr}{m}{n}\selectfont\color{color_29791} }
\put(132.956,-381.43){\fontsize{11}{1}\usefont{T1}{cmr}{m}{n}\selectfont\color{color_29791}i}
\put(136.003,-381.43){\fontsize{11}{1}\usefont{T1}{cmr}{m}{n}\selectfont\color{color_29791}n }
\put(146.475,-381.43){\fontsize{11}{1}\usefont{T1}{cmr}{m}{n}\selectfont\color{color_71497}}
\put(149.962,-381.43){\fontsize{11}{1}\usefont{T1}{cmr}{m}{n}\selectfont\color{color_71497}three }
\put(186.284,-381.43){\fontsize{11}{1}\usefont{T1}{cmr}{m}{n}\selectfont\color{color_71497}independ}
\put(237.764,-381.43){\fontsize{11}{1}\usefont{T1}{cmr}{m}{n}\selectfont\color{color_71497}e}
\put(244.54,-381.43){\fontsize{11}{1}\usefont{T1}{cmr}{m}{n}\selectfont\color{color_71497}n}
\put(251.503,-381.43){\fontsize{11}{1}\usefont{T1}{cmr}{m}{n}\selectfont\color{color_71497}t}
\put(255.826,-381.43){\fontsize{11}{1}\usefont{T1}{cmr}{m}{n}\selectfont\color{color_71497} }
\put(262.8,-381.43){\fontsize{11}{1}\usefont{T1}{cmr}{m}{n}\selectfont\color{color_71497}cultures. }
\put(317.668,-381.43){\fontsize{11}{1}\usefont{T1}{cmr}{m}{n}\selectfont\color{color_71497}Resul}
\put(347.83,-381.43){\fontsize{11}{1}\usefont{T1}{cmr}{m}{n}\selectfont\color{color_71497}ts }
\put(364.858,-381.43){\fontsize{11}{1}\usefont{T1}{cmr}{m}{n}\selectfont\color{color_71497}wer}
\put(385.153,-381.43){\fontsize{11}{1}\usefont{T1}{cmr}{m}{n}\selectfont\color{color_71497}e }
\put(398.903,-381.43){\fontsize{11}{1}\usefont{T1}{cmr}{m}{n}\selectfont\color{color_71497}n}
\put(405.866,-381.43){\fontsize{11}{1}\usefont{T1}{cmr}{m}{n}\selectfont\color{color_71497}ormalized }
\put(467.202,-381.43){\fontsize{11}{1}\usefont{T1}{cmr}{m}{n}\selectfont\color{color_71497}to}
\put(478.235,-381.43){\fontsize{11}{1}\usefont{T1}{cmr}{m}{n}\selectfont\color{color_71497} }
\put(485.22,-381.43){\fontsize{11}{1}\usefont{T1}{cmr}{m}{n}\selectfont\color{color_71497}control }
\end{picture}
\begin{tikzpicture}[overlay]
\path(0pt,0pt);
\filldraw[color_283006][even odd rule]
(41.7pt, -390.426pt) -- (77.386pt, -390.426pt)
 -- (77.386pt, -390.426pt)
 -- (77.386pt, -403.231pt)
 -- (77.386pt, -403.231pt)
 -- (41.7pt, -403.231pt) -- cycle
;
\end{tikzpicture}
\begin{picture}(-5,0)(2.5,0)
\put(41.7,-400.637){\fontsize{11}{1}\usefont{T1}{cmr}{m}{n}\selectfont\color{color_71497}group}
\put(73.886,-400.637){\fontsize{11}{1}\usefont{T1}{cmr}{m}{n}\selectfont\color{color_71497}.}
\put(59.7,-439.051){\fontsize{11}{1}\usefont{T1}{cmr}{b}{n}\selectfont\color{color_71497}2)}
\put(72.383,-439.051){\fontsize{11}{1}\usefont{T1}{cmr}{b}{n}\selectfont\color{color_29791}}
\put(77.696,-439.051){\fontsize{11}{1}\usefont{T1}{cmr}{b}{n}\selectfont\color{color_29791}Tr}
\put(90.632,-439.051){\fontsize{11}{1}\usefont{T1}{cmr}{b}{n}\selectfont\color{color_29791}a}
\put(98.046,-439.051){\fontsize{11}{1}\usefont{T1}{cmr}{b}{n}\selectfont\color{color_29791}ns}
\put(112.434,-439.051){\fontsize{11}{1}\usefont{T1}{cmr}{b}{n}\selectfont\color{color_29791}c}
\put(118.946,-439.051){\fontsize{11}{1}\usefont{T1}{cmr}{b}{n}\selectfont\color{color_29791}r}
\put(124.38,-439.051){\fontsize{11}{1}\usefont{T1}{cmr}{b}{n}\selectfont\color{color_29791}i}
\put(128.142,-439.051){\fontsize{11}{1}\usefont{T1}{cmr}{b}{n}\selectfont\color{color_29791}pt and se}
\put(186.079,-439.051){\fontsize{11}{1}\usefont{T1}{cmr}{b}{n}\selectfont\color{color_29791}q}
\put(193.944,-439.051){\fontsize{11}{1}\usefont{T1}{cmr}{b}{n}\selectfont\color{color_29791}uence }
\put(234.886,-439.051){\fontsize{11}{1}\usefont{T1}{cmr}{b}{n}\selectfont\color{color_29791}of each pri}
\put(301.183,-439.051){\fontsize{11}{1}\usefont{T1}{cmr}{b}{n}\selectfont\color{color_29791}me}
\put(320.114,-439.051){\fontsize{11}{1}\usefont{T1}{cmr}{b}{n}\selectfont\color{color_29791}r used in Re}
\put(394.276,-439.051){\fontsize{11}{1}\usefont{T1}{cmr}{b}{n}\selectfont\color{color_29791}a}
\put(401.69,-439.051){\fontsize{11}{1}\usefont{T1}{cmr}{b}{n}\selectfont\color{color_29791}l-Time }
\put(444.062,-439.051){\fontsize{11}{1}\usefont{T1}{cmr}{b}{n}\selectfont\color{color_29791}P}
\put(452.114,-439.051){\fontsize{11}{1}\usefont{T1}{cmr}{b}{n}\selectfont\color{color_29791}CR.}
\put(41.7,-470.7579){\fontsize{11}{1}\usefont{T1}{cmr}{b}{n}\selectfont\color{color_29791}Transcript}
\put(188.75,-470.7579){\fontsize{11}{1}\usefont{T1}{cmr}{b}{n}\selectfont\color{color_29791}NCBI }
\put(188.75,-485.4829){\fontsize{11}{1}\usefont{T1}{cmr}{b}{n}\selectfont\color{color_29791}GenBank}
\put(287.4,-470.7579){\fontsize{11}{1}\usefont{T1}{cmr}{b}{n}\selectfont\color{color_29791}Primer s}
\put(339.386,-470.7579){\fontsize{11}{1}\usefont{T1}{cmr}{b}{n}\selectfont\color{color_29791}equenc}
\put(384.354,-470.7579){\fontsize{11}{1}\usefont{T1}{cmr}{b}{n}\selectfont\color{color_29791}e}
\end{picture}
\begin{tikzpicture}[overlay]
\path(0pt,0pt);
\begin{scope}
\clip
(36.55pt, -500.4969pt) -- (183.1pt, -500.4969pt)
 -- (183.1pt, -500.4969pt)
 -- (183.1pt, -573.9219pt)
 -- (183.1pt, -573.9219pt)
 -- (36.55pt, -573.9219pt) -- cycle
;
\filldraw[color_283006][even odd rule]
(40.25pt, -507.4969pt) -- (179.4pt, -507.4969pt)
 -- (179.4pt, -507.4969pt)
 -- (179.4pt, -520.3019pt)
 -- (179.4pt, -520.3019pt)
 -- (40.25pt, -520.3019pt) -- cycle
;
\filldraw[color_283006][even odd rule]
(40.25pt, -520.3019pt) -- (179.4pt, -520.3019pt)
 -- (179.4pt, -520.3019pt)
 -- (179.4pt, -533.1069pt)
 -- (179.4pt, -533.1069pt)
 -- (40.25pt, -533.1069pt) -- cycle
;
\filldraw[color_283006][even odd rule]
(40.25pt, -533.1069pt) -- (179.4pt, -533.1069pt)
 -- (179.4pt, -533.1069pt)
 -- (179.4pt, -545.912pt)
 -- (179.4pt, -545.912pt)
 -- (40.25pt, -545.912pt) -- cycle
;
\filldraw[color_283006][even odd rule]
(40.25pt, -545.912pt) -- (179.4pt, -545.912pt)
 -- (179.4pt, -545.912pt)
 -- (179.4pt, -558.7169pt)
 -- (179.4pt, -558.7169pt)
 -- (40.25pt, -558.7169pt) -- cycle
;
\filldraw[color_283006][even odd rule]
(40.25pt, -558.7169pt) -- (179.4pt, -558.7169pt)
 -- (179.4pt, -558.7169pt)
 -- (179.4pt, -571.522pt)
 -- (179.4pt, -571.522pt)
 -- (40.25pt, -571.522pt) -- cycle
;
\end{scope}
\end{tikzpicture}
\begin{picture}(-5,0)(2.5,0)
\put(41.7,-517.7079){\fontsize{11}{1}\usefont{T1}{cmr}{b}{n}\selectfont\color{color_274846}Mus mus}
\put(96.7,-517.7079){\fontsize{11}{1}\usefont{T1}{cmr}{b}{n}\selectfont\color{color_274846}c}
\put(103.212,-517.7079){\fontsize{11}{1}\usefont{T1}{cmr}{b}{n}\selectfont\color{color_274846}ulus}
\put(129.196,-517.7079){\fontsize{11}{1}\usefont{T1}{cmr}{b}{n}\selectfont\color{color_274846} }
\put(41.7,-530.5129){\fontsize{11}{1}\usefont{T1}{cmr}{b}{n}\selectfont\color{color_274846}peroxisome }
\put(41.7,-543.3179){\fontsize{11}{1}\usefont{T1}{cmr}{b}{n}\selectfont\color{color_274846}proliferator activ}
\put(147.399,-543.3179){\fontsize{11}{1}\usefont{T1}{cmr}{b}{n}\selectfont\color{color_274846}ated }
\put(41.7,-556.1229){\fontsize{11}{1}\usefont{T1}{cmr}{b}{n}\selectfont\color{color_274846}receptor }
\put(98.515,-556.1229){\fontsize{11}{1}\usefont{T1}{cmr}{b}{n}\selectfont\color{color_274846}g}
\put(106.38,-556.1229){\fontsize{11}{1}\usefont{T1}{cmr}{b}{n}\selectfont\color{color_274846}amma }
\put(41.7,-568.928){\fontsize{11}{1}\usefont{T1}{cmr}{b}{n}\selectfont\color{color_274846}(}
\put(46.727,-568.928){\fontsize{11}{1}\usefont{T1}{cmr}{b}{n}\selectfont\color{color_274846}PPARγ}
\put(87.327,-568.928){\fontsize{11}{1}\usefont{T1}{cmr}{b}{n}\selectfont\color{color_274846})}
\put(188.75,-511.7079){\fontsize{11}{1}\usefont{T1}{cmr}{m}{n}\selectfont\color{color_274846}NM\_011}
\put(232.97,-511.7079){\fontsize{11}{1}\usefont{T1}{cmr}{m}{n}\selectfont\color{color_274846}146}
\put(287.4,-511.7079){\fontsize{11}{1}\usefont{T1}{cmr}{m}{n}\selectfont\color{color_274846}Fw CAGGCTTCC}
\put(374.96,-511.7079){\fontsize{11}{1}\usefont{T1}{cmr}{m}{n}\selectfont\color{color_274846}ACTATGG}
\put(428.167,-511.7079){\fontsize{11}{1}\usefont{T1}{cmr}{m}{n}\selectfont\color{color_274846}A}
\put(435.702,-511.7079){\fontsize{11}{1}\usefont{T1}{cmr}{m}{n}\selectfont\color{color_274846}G}
\put(444.216,-511.7079){\fontsize{11}{1}\usefont{T1}{cmr}{m}{n}\selectfont\color{color_274846}TTC}
\put(287.4,-536.433){\fontsize{11}{1}\usefont{T1}{cmr}{m}{n}\selectfont\color{color_274846}Rv G}
\put(313.569,-536.433){\fontsize{11}{1}\usefont{T1}{cmr}{m}{n}\selectfont\color{color_274846}GC}
\put(329.783,-536.433){\fontsize{11}{1}\usefont{T1}{cmr}{m}{n}\selectfont\color{color_274846}AGT}
\put(352.542,-536.433){\fontsize{11}{1}\usefont{T1}{cmr}{m}{n}\selectfont\color{color_274846}TAAGATCA}
\put(412.294,-536.433){\fontsize{11}{1}\usefont{T1}{cmr}{m}{n}\selectfont\color{color_274846}CACCTATCA}
\end{picture}
\begin{tikzpicture}[overlay]
\path(0pt,0pt);
\draw[color_226231,line width=0.5pt]
(36.3pt, -448.5469pt) -- (36.3pt, -573.9219pt)
;
\draw[color_226231,line width=0.5pt]
(183.35pt, -448.5469pt) -- (183.35pt, -499.9969pt)
;
\draw[color_226231,line width=0.5pt]
(183.35pt, -501.4969pt) -- (183.35pt, -573.9219pt)
;
\draw[color_226231,line width=0.5pt]
(282pt, -448.5469pt) -- (282pt, -499.9969pt)
;
\draw[color_226231,line width=0.5pt]
(282pt, -501.4969pt) -- (282pt, -573.9219pt)
;
\draw[color_226231,line width=0.5pt]
(495.3pt, -448.5469pt) -- (495.3pt, -573.9219pt)
;
\draw[color_226231,line width=0.5pt]
(36.05pt, -448.2969pt) -- (495.55pt, -448.2969pt)
;
\draw[color_197828,line width=1.5pt]
(36.55pt, -500.7469pt) -- (495.05pt, -500.7469pt)
;
\draw[color_226231,line width=0.5pt]
(36.05pt, -574.1719pt) -- (495.55pt, -574.1719pt)
;
\end{tikzpicture}
\begin{picture}(-5,0)(2.5,0)
\put(41.7,-621.301){\fontsize{11}{1}\usefont{T1}{cmr}{b}{n}\selectfont\color{color_29791}Supplementary }
\put(140.546,-621.301){\fontsize{11}{1}\usefont{T1}{cmr}{b}{n}\selectfont\color{color_29791}Tab}
\put(163.338,-621.301){\fontsize{11}{1}\usefont{T1}{cmr}{b}{n}\selectfont\color{color_29791}le }
\put(178.65,-621.301){\fontsize{11}{1}\usefont{T1}{cmr}{b}{n}\selectfont\color{color_29791}1: }
\put(194.534,-621.301){\fontsize{11}{1}\usefont{T1}{cmr}{m}{n}\selectfont\color{color_29791}}
\put(194.787,-621.301){\fontsize{11}{1}\usefont{T1}{cmr}{m}{n}\selectfont\color{color_29791}semi-qu}
\put(238.974,-621.301){\fontsize{11}{1}\usefont{T1}{cmr}{m}{n}\selectfont\color{color_29791}antitative }
\put(295.503,-621.301){\fontsize{11}{1}\usefont{T1}{cmr}{m}{n}\selectfont\color{color_29791}data }
\put(324.037,-621.301){\fontsize{11}{1}\usefont{T1}{cmr}{m}{n}\selectfont\color{color_29791}o}
\put(330.758,-621.301){\fontsize{11}{1}\usefont{T1}{cmr}{m}{n}\selectfont\color{color_29791}f }
\put(338.381,-621.301){\fontsize{11}{1}\usefont{T1}{cmr}{m}{n}\selectfont\color{color_29791}the }
\put(360.183,-621.301){\fontsize{11}{1}\usefont{T1}{cmr}{m}{n}\selectfont\color{color_29791}vo}
\put(373.416,-621.301){\fontsize{11}{1}\usefont{T1}{cmr}{m}{n}\selectfont\color{color_29791}latile }
\put(404.161,-621.301){\fontsize{11}{1}\usefont{T1}{cmr}{m}{n}\selectfont\color{color_29791}c}
\put(410.2,-621.301){\fontsize{11}{1}\usefont{T1}{cmr}{m}{n}\selectfont\color{color_29791}ompound}
\put(462.285,-621.301){\fontsize{11}{1}\usefont{T1}{cmr}{m}{n}\selectfont\color{color_29791}s }
\put(471.767,-621.301){\fontsize{11}{1}\usefont{T1}{cmr}{m}{n}\selectfont\color{color_29791}identi}
\put(502.908,-621.301){\fontsize{11}{1}\usefont{T1}{cmr}{m}{n}\selectfont\color{color_29791}fie}
\put(516.614,-621.301){\fontsize{11}{1}\usefont{T1}{cmr}{m}{n}\selectfont\color{color_29791}d}
\put(523.588,-621.301){\fontsize{11}{1}\usefont{T1}{cmr}{m}{n}\selectfont\color{color_29791} }
\put(41.7,-640.5079){\fontsize{11}{1}\usefont{T1}{cmr}{m}{n}\selectfont\color{color_29791}in }
\put(56.639,-640.5079){\fontsize{11}{1}\usefont{T1}{cmr}{m}{n}\selectfont\color{color_29791}Canna}
\put(91.74001,-640.5079){\fontsize{11}{1}\usefont{T1}{cmr}{m}{n}\selectfont\color{color_29791}bis }
\put(112.42,-640.5079){\fontsize{11}{1}\usefont{T1}{cmr}{m}{n}\selectfont\color{color_29791}sativa}
\put(145.516,-640.5079){\fontsize{11}{1}\usefont{T1}{cmr}{m}{n}\selectfont\color{color_29791} }
\put(150.422,-640.5079){\fontsize{11}{1}\usefont{T1}{cmr}{m}{n}\selectfont\color{color_29791}L}
\put(156.56,-640.5079){\fontsize{11}{1}\usefont{T1}{cmr}{m}{n}\selectfont\color{color_29791}.}
\put(160.047,-640.5079){\fontsize{11}{1}\usefont{T1}{cmr}{m}{n}\selectfont\color{color_29791} }
\put(164.964,-640.5079){\fontsize{11}{1}\usefont{T1}{cmr}{m}{n}\selectfont\color{color_29791}extract }
\put(209.085,-640.5079){\fontsize{11}{1}\usefont{T1}{cmr}{m}{n}\selectfont\color{color_29791}by }
\put(227.488,-640.5079){\fontsize{11}{1}\usefont{T1}{cmr}{m}{n}\selectfont\color{color_29791}GC }
\put(248.608,-640.5079){\fontsize{11}{1}\usefont{T1}{cmr}{m}{n}\selectfont\color{color_29791}an}
\put(262.314,-640.5079){\fontsize{11}{1}\usefont{T1}{cmr}{m}{n}\selectfont\color{color_29791}alysis. }
\put(301.551,-640.5079){\fontsize{11}{1}\usefont{T1}{cmr}{m}{n}\selectfont\color{color_29791}Data }
\put(332.725,-640.5079){\fontsize{11}{1}\usefont{T1}{cmr}{m}{n}\selectfont\color{color_29791}are }
\put(355.671,-640.5079){\fontsize{11}{1}\usefont{T1}{cmr}{m}{n}\selectfont\color{color_29791}expressed }
\put(417.348,-640.5079){\fontsize{11}{1}\usefont{T1}{cmr}{m}{n}\selectfont\color{color_29791}a}
\put(424.08,-640.5079){\fontsize{11}{1}\usefont{T1}{cmr}{m}{n}\selectfont\color{color_29791}s }
\put(434.728,-640.5079){\fontsize{11}{1}\usefont{T1}{cmr}{m}{n}\selectfont\color{color_29791}\% }
\put(450.084,-640.5079){\fontsize{11}{1}\usefont{T1}{cmr}{m}{n}\selectfont\color{color_29791}r}
\put(454.616,-640.5079){\fontsize{11}{1}\usefont{T1}{cmr}{m}{n}\selectfont\color{color_29791}ela}
\put(471.171,-640.5079){\fontsize{11}{1}\usefont{T1}{cmr}{m}{n}\selectfont\color{color_29791}t}
\put(475.494,-640.5079){\fontsize{11}{1}\usefont{T1}{cmr}{m}{n}\selectfont\color{color_29791}i}
\put(478.541,-640.5079){\fontsize{11}{1}\usefont{T1}{cmr}{m}{n}\selectfont\color{color_29791}ve }
\put(496.735,-640.5079){\fontsize{11}{1}\usefont{T1}{cmr}{m}{n}\selectfont\color{color_29791}peak }
\put(41.7,-659.715){\fontsize{11}{1}\usefont{T1}{cmr}{m}{n}\selectfont\color{color_29791}area ± S}
\put(89.66,-659.715){\fontsize{11}{1}\usefont{T1}{cmr}{m}{n}\selectfont\color{color_29791}D (}
\put(105.929,-659.715){\fontsize{11}{1}\usefont{T1}{cmr}{m}{n}\selectfont\color{color_29791}n}
\put(112.892,-659.715){\fontsize{11}{1}\usefont{T1}{cmr}{m}{n}\selectfont\color{color_29791} = 3).}
\put(41.7,-709.701){\fontsize{10}{1}\usefont{T1}{cmr}{b}{n}\selectfont\color{color_29791}Peak }
\put(41.7,-723.088){\fontsize{10}{1}\usefont{T1}{cmr}{b}{n}\selectfont\color{color_29791}number}
\put(104.95,-709.701){\fontsize{10}{1}\usefont{T1}{cmr}{b}{n}\selectfont\color{color_29791}Compound}
\put(266.35,-709.701){\fontsize{10}{1}\usefont{T1}{cmr}{b}{n}\selectfont\color{color_29791}LRI}
\put(332.35,-709.701){\fontsize{10}{1}\usefont{T1}{cmr}{b}{n}\selectfont\color{color_29791}\% }
\put(359.14,-709.701){\fontsize{10}{1}\usefont{T1}{cmr}{b}{n}\selectfont\color{color_29791}Peak }
\put(332.35,-723.088){\fontsize{10}{1}\usefont{T1}{cmr}{b}{n}\selectfont\color{color_29791}area}
\end{picture}
\begin{tikzpicture}[overlay]
\path(0pt,0pt);
\filldraw[color_254603][even odd rule]
(36.3pt, -737.692pt) -- (99.55pt, -737.692pt)
 -- (99.55pt, -737.692pt)
 -- (99.55pt, -773.079pt)
 -- (99.55pt, -773.079pt)
 -- (36.3pt, -773.079pt) -- cycle
;
\begin{scope}
\clip
(36.3pt, -737.692pt) -- (99.55pt, -737.692pt)
 -- (99.55pt, -737.692pt)
 -- (99.55pt, -773.079pt)
 -- (99.55pt, -773.079pt)
 -- (36.3pt, -773.079pt) -- cycle
;
\end{scope}
\end{tikzpicture}
\begin{picture}(-5,0)(2.5,0)
\put(41.7,-758.975){\fontsize{10}{1}\usefont{T1}{cmr}{b}{n}\selectfont\color{color_29791}1}
\end{picture}
\begin{tikzpicture}[overlay]
\path(0pt,0pt);
\filldraw[color_254603][even odd rule]
(99.55pt, -737.692pt) -- (260.95pt, -737.692pt)
 -- (260.95pt, -737.692pt)
 -- (260.95pt, -773.079pt)
 -- (260.95pt, -773.079pt)
 -- (99.55pt, -773.079pt) -- cycle
;
\begin{scope}
\clip
(99.55pt, -737.692pt) -- (260.95pt, -737.692pt)
 -- (260.95pt, -737.692pt)
 -- (260.95pt, -773.079pt)
 -- (260.95pt, -773.079pt)
 -- (99.55pt, -773.079pt) -- cycle
;
\end{scope}
\end{tikzpicture}
\begin{picture}(-5,0)(2.5,0)
\put(104.95,-758.975){\fontsize{10}{1}\usefont{T1}{cmr}{m}{n}\selectfont\color{color_29791}α-Gurju}
\put(142.46,-758.975){\fontsize{10}{1}\usefont{T1}{cmr}{m}{n}\selectfont\color{color_29791}nene}
\end{picture}
\begin{tikzpicture}[overlay]
\path(0pt,0pt);
\filldraw[color_254603][even odd rule]
(260.95pt, -737.692pt) -- (326.95pt, -737.692pt)
 -- (326.95pt, -737.692pt)
 -- (326.95pt, -773.079pt)
 -- (326.95pt, -773.079pt)
 -- (260.95pt, -773.079pt) -- cycle
;
\begin{scope}
\clip
(260.95pt, -737.692pt) -- (326.95pt, -737.692pt)
 -- (326.95pt, -737.692pt)
 -- (326.95pt, -773.079pt)
 -- (326.95pt, -773.079pt)
 -- (260.95pt, -773.079pt) -- cycle
;
\end{scope}
\end{tikzpicture}
\begin{picture}(-5,0)(2.5,0)
\put(266.35,-758.975){\fontsize{10}{1}\usefont{T1}{cmr}{m}{n}\selectfont\color{color_29791}141}
\put(285.44,-758.975){\fontsize{10}{1}\usefont{T1}{cmr}{m}{n}\selectfont\color{color_29791}1}
\end{picture}
\begin{tikzpicture}[overlay]
\path(0pt,0pt);
\filldraw[color_254603][even odd rule]
(326.95pt, -737.692pt) -- (392.05pt, -737.692pt)
 -- (392.05pt, -737.692pt)
 -- (392.05pt, -773.079pt)
 -- (392.05pt, -773.079pt)
 -- (326.95pt, -773.079pt) -- cycle
;
\begin{scope}
\clip
(326.95pt, -737.692pt) -- (392.05pt, -737.692pt)
 -- (392.05pt, -737.692pt)
 -- (392.05pt, -773.079pt)
 -- (392.05pt, -773.079pt)
 -- (326.95pt, -773.079pt) -- cycle
;
\end{scope}
\end{tikzpicture}
\begin{picture}(-5,0)(2.5,0)
\put(332.35,-758.975){\fontsize{10}{1}\usefont{T1}{cmr}{m}{n}\selectfont\color{color_29791}0.3 ± 0.1}
\end{picture}
\begin{tikzpicture}[overlay]
\path(0pt,0pt);
\draw[color_197828,line width=0.5pt]
(36.3pt, -688.168pt) -- (392.05pt, -688.168pt)
;
\draw[color_197828,line width=0.5pt]
(36.3pt, -737.442pt) -- (392.05pt, -737.442pt)
;
\end{tikzpicture}
\newpage
\begin{tikzpicture}[overlay]
\path(0pt,0pt);
\draw[color_197828,line width=0.5pt]
(36.3pt, -773.329pt) -- (392.05pt, -773.329pt)
;
\begin{scope}
\clip
(36.3pt, -60.44995pt) -- (99.55pt, -60.44995pt)
 -- (99.55pt, -60.44995pt)
 -- (99.55pt, -95.83698pt)
 -- (99.55pt, -95.83698pt)
 -- (36.3pt, -95.83698pt) -- cycle
;
\end{scope}
\end{tikzpicture}
\begin{picture}(-5,0)(2.5,0)
\put(41.7,-81.73297){\fontsize{10}{1}\usefont{T1}{cmr}{b}{n}\selectfont\color{color_29791}2}
\put(104.95,-81.73297){\fontsize{10}{1}\usefont{T1}{cmr}{m}{n}\selectfont\color{color_29791}β-Caryoph}
\put(156.88,-81.73297){\fontsize{10}{1}\usefont{T1}{cmr}{m}{n}\selectfont\color{color_29791}yllene}
\put(266.35,-81.73297){\fontsize{10}{1}\usefont{T1}{cmr}{m}{n}\selectfont\color{color_29791}142}
\put(285.44,-81.73297){\fontsize{10}{1}\usefont{T1}{cmr}{m}{n}\selectfont\color{color_29791}5}
\put(332.35,-81.73297){\fontsize{10}{1}\usefont{T1}{cmr}{m}{n}\selectfont\color{color_29791}7.9 ± 1.8}
\end{picture}
\begin{tikzpicture}[overlay]
\path(0pt,0pt);
\filldraw[color_254603][even odd rule]
(36.3pt, -96.33698pt) -- (99.55pt, -96.33698pt)
 -- (99.55pt, -96.33698pt)
 -- (99.55pt, -131.724pt)
 -- (99.55pt, -131.724pt)
 -- (36.3pt, -131.724pt) -- cycle
;
\begin{scope}
\clip
(36.3pt, -96.33698pt) -- (99.55pt, -96.33698pt)
 -- (99.55pt, -96.33698pt)
 -- (99.55pt, -131.724pt)
 -- (99.55pt, -131.724pt)
 -- (36.3pt, -131.724pt) -- cycle
;
\end{scope}
\end{tikzpicture}
\begin{picture}(-5,0)(2.5,0)
\put(41.7,-117.62){\fontsize{10}{1}\usefont{T1}{cmr}{b}{n}\selectfont\color{color_29791}3}
\end{picture}
\begin{tikzpicture}[overlay]
\path(0pt,0pt);
\filldraw[color_254603][even odd rule]
(99.55pt, -96.33698pt) -- (260.95pt, -96.33698pt)
 -- (260.95pt, -96.33698pt)
 -- (260.95pt, -131.724pt)
 -- (260.95pt, -131.724pt)
 -- (99.55pt, -131.724pt) -- cycle
;
\begin{scope}
\clip
(99.55pt, -96.33698pt) -- (260.95pt, -96.33698pt)
 -- (260.95pt, -96.33698pt)
 -- (260.95pt, -131.724pt)
 -- (260.95pt, -131.724pt)
 -- (99.55pt, -131.724pt) -- cycle
;
\end{scope}
\end{tikzpicture}
\begin{picture}(-5,0)(2.5,0)
\put(104.95,-117.62){\fontsize{10}{1}\usefont{T1}{cmr}{m}{n}\selectfont\color{color_29791}Aromadendrene}
\end{picture}
\begin{tikzpicture}[overlay]
\path(0pt,0pt);
\filldraw[color_254603][even odd rule]
(260.95pt, -96.33698pt) -- (326.95pt, -96.33698pt)
 -- (326.95pt, -96.33698pt)
 -- (326.95pt, -131.724pt)
 -- (326.95pt, -131.724pt)
 -- (260.95pt, -131.724pt) -- cycle
;
\begin{scope}
\clip
(260.95pt, -96.33698pt) -- (326.95pt, -96.33698pt)
 -- (326.95pt, -96.33698pt)
 -- (326.95pt, -131.724pt)
 -- (326.95pt, -131.724pt)
 -- (260.95pt, -131.724pt) -- cycle
;
\end{scope}
\end{tikzpicture}
\begin{picture}(-5,0)(2.5,0)
\put(266.35,-117.62){\fontsize{10}{1}\usefont{T1}{cmr}{m}{n}\selectfont\color{color_29791}144}
\put(285.44,-117.62){\fontsize{10}{1}\usefont{T1}{cmr}{m}{n}\selectfont\color{color_29791}0}
\end{picture}
\begin{tikzpicture}[overlay]
\path(0pt,0pt);
\filldraw[color_254603][even odd rule]
(326.95pt, -96.33698pt) -- (392.05pt, -96.33698pt)
 -- (392.05pt, -96.33698pt)
 -- (392.05pt, -131.724pt)
 -- (392.05pt, -131.724pt)
 -- (326.95pt, -131.724pt) -- cycle
;
\begin{scope}
\clip
(326.95pt, -96.33698pt) -- (392.05pt, -96.33698pt)
 -- (392.05pt, -96.33698pt)
 -- (392.05pt, -131.724pt)
 -- (392.05pt, -131.724pt)
 -- (326.95pt, -131.724pt) -- cycle
;
\end{scope}
\end{tikzpicture}
\begin{picture}(-5,0)(2.5,0)
\put(332.35,-117.62){\fontsize{10}{1}\usefont{T1}{cmr}{m}{n}\selectfont\color{color_29791}0.8 ± 0.2}
\put(41.7,-153.507){\fontsize{10}{1}\usefont{T1}{cmr}{b}{n}\selectfont\color{color_29791}4}
\put(104.95,-153.507){\fontsize{10}{1}\usefont{T1}{cmr}{m}{n}\selectfont\color{color_29791}α-Humulene}
\put(266.35,-153.507){\fontsize{10}{1}\usefont{T1}{cmr}{m}{n}\selectfont\color{color_29791}146}
\put(285.44,-153.507){\fontsize{10}{1}\usefont{T1}{cmr}{m}{n}\selectfont\color{color_29791}0}
\put(332.35,-153.507){\fontsize{10}{1}\usefont{T1}{cmr}{m}{n}\selectfont\color{color_29791}3.4 ± 0.7}
\end{picture}
\begin{tikzpicture}[overlay]
\path(0pt,0pt);
\filldraw[color_254603][even odd rule]
(36.3pt, -168.111pt) -- (99.55pt, -168.111pt)
 -- (99.55pt, -168.111pt)
 -- (99.55pt, -203.498pt)
 -- (99.55pt, -203.498pt)
 -- (36.3pt, -203.498pt) -- cycle
;
\begin{scope}
\clip
(36.3pt, -168.111pt) -- (99.55pt, -168.111pt)
 -- (99.55pt, -168.111pt)
 -- (99.55pt, -203.498pt)
 -- (99.55pt, -203.498pt)
 -- (36.3pt, -203.498pt) -- cycle
;
\end{scope}
\end{tikzpicture}
\begin{picture}(-5,0)(2.5,0)
\put(41.7,-189.394){\fontsize{10}{1}\usefont{T1}{cmr}{b}{n}\selectfont\color{color_29791}5}
\end{picture}
\begin{tikzpicture}[overlay]
\path(0pt,0pt);
\filldraw[color_254603][even odd rule]
(99.55pt, -168.111pt) -- (260.95pt, -168.111pt)
 -- (260.95pt, -168.111pt)
 -- (260.95pt, -203.498pt)
 -- (260.95pt, -203.498pt)
 -- (99.55pt, -203.498pt) -- cycle
;
\begin{scope}
\clip
(99.55pt, -168.111pt) -- (260.95pt, -168.111pt)
 -- (260.95pt, -168.111pt)
 -- (260.95pt, -203.498pt)
 -- (260.95pt, -203.498pt)
 -- (99.55pt, -203.498pt) -- cycle
;
\end{scope}
\end{tikzpicture}
\begin{picture}(-5,0)(2.5,0)
\put(104.95,-189.394){\fontsize{10}{1}\usefont{T1}{cmr}{m}{n}\selectfont\color{color_29791}Alloa}
\put(129.59,-189.394){\fontsize{10}{1}\usefont{T1}{cmr}{m}{n}\selectfont\color{color_29791}romadendrene}
\end{picture}
\begin{tikzpicture}[overlay]
\path(0pt,0pt);
\filldraw[color_254603][even odd rule]
(260.95pt, -168.111pt) -- (326.95pt, -168.111pt)
 -- (326.95pt, -168.111pt)
 -- (326.95pt, -203.498pt)
 -- (326.95pt, -203.498pt)
 -- (260.95pt, -203.498pt) -- cycle
;
\begin{scope}
\clip
(260.95pt, -168.111pt) -- (326.95pt, -168.111pt)
 -- (326.95pt, -168.111pt)
 -- (326.95pt, -203.498pt)
 -- (326.95pt, -203.498pt)
 -- (260.95pt, -203.498pt) -- cycle
;
\end{scope}
\end{tikzpicture}
\begin{picture}(-5,0)(2.5,0)
\put(266.35,-189.394){\fontsize{10}{1}\usefont{T1}{cmr}{m}{n}\selectfont\color{color_29791}146}
\put(285.44,-189.394){\fontsize{10}{1}\usefont{T1}{cmr}{m}{n}\selectfont\color{color_29791}7}
\end{picture}
\begin{tikzpicture}[overlay]
\path(0pt,0pt);
\filldraw[color_254603][even odd rule]
(326.95pt, -168.111pt) -- (392.05pt, -168.111pt)
 -- (392.05pt, -168.111pt)
 -- (392.05pt, -203.498pt)
 -- (392.05pt, -203.498pt)
 -- (326.95pt, -203.498pt) -- cycle
;
\begin{scope}
\clip
(326.95pt, -168.111pt) -- (392.05pt, -168.111pt)
 -- (392.05pt, -168.111pt)
 -- (392.05pt, -203.498pt)
 -- (392.05pt, -203.498pt)
 -- (326.95pt, -203.498pt) -- cycle
;
\end{scope}
\end{tikzpicture}
\begin{picture}(-5,0)(2.5,0)
\put(332.35,-189.394){\fontsize{10}{1}\usefont{T1}{cmr}{m}{n}\selectfont\color{color_29791}0.7 ± 0.1}
\put(41.7,-225.2809){\fontsize{10}{1}\usefont{T1}{cmr}{b}{n}\selectfont\color{color_29791}6}
\put(104.95,-225.2809){\fontsize{10}{1}\usefont{T1}{cmr}{m}{n}\selectfont\color{color_29791}γ-M}
\put(123.1,-225.2809){\fontsize{10}{1}\usefont{T1}{cmr}{m}{n}\selectfont\color{color_29791}uurolene}
\put(266.35,-225.2809){\fontsize{10}{1}\usefont{T1}{cmr}{m}{n}\selectfont\color{color_29791}148}
\put(285.44,-225.2809){\fontsize{10}{1}\usefont{T1}{cmr}{m}{n}\selectfont\color{color_29791}2}
\put(332.35,-225.2809){\fontsize{10}{1}\usefont{T1}{cmr}{m}{n}\selectfont\color{color_29791}0.2}
\put(348.253,-222.2509){\fontsize{6.5}{1}\usefont{T1}{cmr}{m}{n}\selectfont\color{color_29791}a}
\end{picture}
\begin{tikzpicture}[overlay]
\path(0pt,0pt);
\filldraw[color_254603][even odd rule]
(36.3pt, -239.8849pt) -- (99.55pt, -239.8849pt)
 -- (99.55pt, -239.8849pt)
 -- (99.55pt, -275.272pt)
 -- (99.55pt, -275.272pt)
 -- (36.3pt, -275.272pt) -- cycle
;
\begin{scope}
\clip
(36.3pt, -239.8849pt) -- (99.55pt, -239.8849pt)
 -- (99.55pt, -239.8849pt)
 -- (99.55pt, -275.272pt)
 -- (99.55pt, -275.272pt)
 -- (36.3pt, -275.272pt) -- cycle
;
\end{scope}
\end{tikzpicture}
\begin{picture}(-5,0)(2.5,0)
\put(41.7,-261.168){\fontsize{10}{1}\usefont{T1}{cmr}{b}{n}\selectfont\color{color_29791}7}
\end{picture}
\begin{tikzpicture}[overlay]
\path(0pt,0pt);
\filldraw[color_254603][even odd rule]
(99.55pt, -239.8849pt) -- (260.95pt, -239.8849pt)
 -- (260.95pt, -239.8849pt)
 -- (260.95pt, -275.272pt)
 -- (260.95pt, -275.272pt)
 -- (99.55pt, -275.272pt) -- cycle
;
\begin{scope}
\clip
(99.55pt, -239.8849pt) -- (260.95pt, -239.8849pt)
 -- (260.95pt, -239.8849pt)
 -- (260.95pt, -275.272pt)
 -- (260.95pt, -275.272pt)
 -- (99.55pt, -275.272pt) -- cycle
;
\end{scope}
\end{tikzpicture}
\begin{picture}(-5,0)(2.5,0)
\put(104.95,-261.168){\fontsize{10}{1}\usefont{T1}{cmr}{m}{n}\selectfont\color{color_29791}Germacrene D}
\end{picture}
\begin{tikzpicture}[overlay]
\path(0pt,0pt);
\filldraw[color_254603][even odd rule]
(260.95pt, -239.8849pt) -- (326.95pt, -239.8849pt)
 -- (326.95pt, -239.8849pt)
 -- (326.95pt, -275.272pt)
 -- (326.95pt, -275.272pt)
 -- (260.95pt, -275.272pt) -- cycle
;
\begin{scope}
\clip
(260.95pt, -239.8849pt) -- (326.95pt, -239.8849pt)
 -- (326.95pt, -239.8849pt)
 -- (326.95pt, -275.272pt)
 -- (326.95pt, -275.272pt)
 -- (260.95pt, -275.272pt) -- cycle
;
\end{scope}
\end{tikzpicture}
\begin{picture}(-5,0)(2.5,0)
\put(266.35,-261.168){\fontsize{10}{1}\usefont{T1}{cmr}{m}{n}\selectfont\color{color_29791}148}
\put(285.44,-261.168){\fontsize{10}{1}\usefont{T1}{cmr}{m}{n}\selectfont\color{color_29791}7}
\end{picture}
\begin{tikzpicture}[overlay]
\path(0pt,0pt);
\filldraw[color_254603][even odd rule]
(326.95pt, -239.8849pt) -- (392.05pt, -239.8849pt)
 -- (392.05pt, -239.8849pt)
 -- (392.05pt, -275.272pt)
 -- (392.05pt, -275.272pt)
 -- (326.95pt, -275.272pt) -- cycle
;
\begin{scope}
\clip
(326.95pt, -239.8849pt) -- (392.05pt, -239.8849pt)
 -- (392.05pt, -239.8849pt)
 -- (392.05pt, -275.272pt)
 -- (392.05pt, -275.272pt)
 -- (326.95pt, -275.272pt) -- cycle
;
\end{scope}
\end{tikzpicture}
\begin{picture}(-5,0)(2.5,0)
\put(332.35,-261.168){\fontsize{10}{1}\usefont{T1}{cmr}{m}{n}\selectfont\color{color_29791}0.2}
\put(348.253,-258.1379){\fontsize{6.5}{1}\usefont{T1}{cmr}{m}{n}\selectfont\color{color_29791}a}
\put(41.7,-297.055){\fontsize{10}{1}\usefont{T1}{cmr}{b}{n}\selectfont\color{color_29791}8}
\put(104.95,-297.055){\fontsize{10}{1}\usefont{T1}{cmr}{m}{n}\selectfont\color{color_29791}β-Selin}
\put(139.33,-297.055){\fontsize{10}{1}\usefont{T1}{cmr}{m}{n}\selectfont\color{color_29791}e}
\put(145.49,-297.055){\fontsize{10}{1}\usefont{T1}{cmr}{m}{n}\selectfont\color{color_29791}n}
\put(151.82,-297.055){\fontsize{10}{1}\usefont{T1}{cmr}{m}{n}\selectfont\color{color_29791}e}
\put(266.35,-297.055){\fontsize{10}{1}\usefont{T1}{cmr}{m}{n}\selectfont\color{color_29791}149}
\put(285.44,-297.055){\fontsize{10}{1}\usefont{T1}{cmr}{m}{n}\selectfont\color{color_29791}0}
\put(332.35,-297.055){\fontsize{10}{1}\usefont{T1}{cmr}{m}{n}\selectfont\color{color_29791}0.2 ± 0.1}
\end{picture}
\begin{tikzpicture}[overlay]
\path(0pt,0pt);
\filldraw[color_254603][even odd rule]
(36.3pt, -311.6589pt) -- (99.55pt, -311.6589pt)
 -- (99.55pt, -311.6589pt)
 -- (99.55pt, -347.0459pt)
 -- (99.55pt, -347.0459pt)
 -- (36.3pt, -347.0459pt) -- cycle
;
\begin{scope}
\clip
(36.3pt, -311.6589pt) -- (99.55pt, -311.6589pt)
 -- (99.55pt, -311.6589pt)
 -- (99.55pt, -347.0459pt)
 -- (99.55pt, -347.0459pt)
 -- (36.3pt, -347.0459pt) -- cycle
;
\end{scope}
\end{tikzpicture}
\begin{picture}(-5,0)(2.5,0)
\put(41.7,-332.9419){\fontsize{10}{1}\usefont{T1}{cmr}{b}{n}\selectfont\color{color_29791}9}
\end{picture}
\begin{tikzpicture}[overlay]
\path(0pt,0pt);
\filldraw[color_254603][even odd rule]
(99.55pt, -311.6589pt) -- (260.95pt, -311.6589pt)
 -- (260.95pt, -311.6589pt)
 -- (260.95pt, -347.0459pt)
 -- (260.95pt, -347.0459pt)
 -- (99.55pt, -347.0459pt) -- cycle
;
\begin{scope}
\clip
(99.55pt, -311.6589pt) -- (260.95pt, -311.6589pt)
 -- (260.95pt, -311.6589pt)
 -- (260.95pt, -347.0459pt)
 -- (260.95pt, -347.0459pt)
 -- (99.55pt, -347.0459pt) -- cycle
;
\end{scope}
\end{tikzpicture}
\begin{picture}(-5,0)(2.5,0)
\put(104.95,-332.9419){\fontsize{10}{1}\usefont{T1}{cmr}{m}{n}\selectfont\color{color_29791}α-Selin}
\put(139.54,-332.9419){\fontsize{10}{1}\usefont{T1}{cmr}{m}{n}\selectfont\color{color_29791}e}
\put(145.7,-332.9419){\fontsize{10}{1}\usefont{T1}{cmr}{m}{n}\selectfont\color{color_29791}n}
\put(152.03,-332.9419){\fontsize{10}{1}\usefont{T1}{cmr}{m}{n}\selectfont\color{color_29791}e}
\end{picture}
\begin{tikzpicture}[overlay]
\path(0pt,0pt);
\filldraw[color_254603][even odd rule]
(260.95pt, -311.6589pt) -- (326.95pt, -311.6589pt)
 -- (326.95pt, -311.6589pt)
 -- (326.95pt, -347.0459pt)
 -- (326.95pt, -347.0459pt)
 -- (260.95pt, -347.0459pt) -- cycle
;
\begin{scope}
\clip
(260.95pt, -311.6589pt) -- (326.95pt, -311.6589pt)
 -- (326.95pt, -311.6589pt)
 -- (326.95pt, -347.0459pt)
 -- (326.95pt, -347.0459pt)
 -- (260.95pt, -347.0459pt) -- cycle
;
\end{scope}
\end{tikzpicture}
\begin{picture}(-5,0)(2.5,0)
\put(266.35,-332.9419){\fontsize{10}{1}\usefont{T1}{cmr}{m}{n}\selectfont\color{color_29791}149}
\put(285.44,-332.9419){\fontsize{10}{1}\usefont{T1}{cmr}{m}{n}\selectfont\color{color_29791}3}
\end{picture}
\begin{tikzpicture}[overlay]
\path(0pt,0pt);
\filldraw[color_254603][even odd rule]
(326.95pt, -311.6589pt) -- (392.05pt, -311.6589pt)
 -- (392.05pt, -311.6589pt)
 -- (392.05pt, -347.0459pt)
 -- (392.05pt, -347.0459pt)
 -- (326.95pt, -347.0459pt) -- cycle
;
\begin{scope}
\clip
(326.95pt, -311.6589pt) -- (392.05pt, -311.6589pt)
 -- (392.05pt, -311.6589pt)
 -- (392.05pt, -347.0459pt)
 -- (392.05pt, -347.0459pt)
 -- (326.95pt, -347.0459pt) -- cycle
;
\end{scope}
\end{tikzpicture}
\begin{picture}(-5,0)(2.5,0)
\put(332.35,-332.9419){\fontsize{10}{1}\usefont{T1}{cmr}{m}{n}\selectfont\color{color_29791}1.0 ± 0.3}
\put(41.7,-368.8289){\fontsize{10}{1}\usefont{T1}{cmr}{b}{n}\selectfont\color{color_29791}10}
\put(104.95,-368.8289){\fontsize{10}{1}\usefont{T1}{cmr}{m}{n}\selectfont\color{color_29791}β-Bisab}
\put(142.26,-368.8289){\fontsize{10}{1}\usefont{T1}{cmr}{m}{n}\selectfont\color{color_29791}olene}
\put(266.35,-368.8289){\fontsize{10}{1}\usefont{T1}{cmr}{m}{n}\selectfont\color{color_29791}150}
\put(285.44,-368.8289){\fontsize{10}{1}\usefont{T1}{cmr}{m}{n}\selectfont\color{color_29791}1}
\put(332.35,-368.8289){\fontsize{10}{1}\usefont{T1}{cmr}{m}{n}\selectfont\color{color_29791}0.9 ± 0.2}
\end{picture}
\begin{tikzpicture}[overlay]
\path(0pt,0pt);
\filldraw[color_254603][even odd rule]
(36.3pt, -383.433pt) -- (99.55pt, -383.433pt)
 -- (99.55pt, -383.433pt)
 -- (99.55pt, -418.8199pt)
 -- (99.55pt, -418.8199pt)
 -- (36.3pt, -418.8199pt) -- cycle
;
\begin{scope}
\clip
(36.3pt, -383.433pt) -- (99.55pt, -383.433pt)
 -- (99.55pt, -383.433pt)
 -- (99.55pt, -418.8199pt)
 -- (99.55pt, -418.8199pt)
 -- (36.3pt, -418.8199pt) -- cycle
;
\end{scope}
\end{tikzpicture}
\begin{picture}(-5,0)(2.5,0)
\put(41.7,-404.7159){\fontsize{10}{1}\usefont{T1}{cmr}{b}{n}\selectfont\color{color_29791}11}
\end{picture}
\begin{tikzpicture}[overlay]
\path(0pt,0pt);
\filldraw[color_254603][even odd rule]
(99.55pt, -383.433pt) -- (260.95pt, -383.433pt)
 -- (260.95pt, -383.433pt)
 -- (260.95pt, -418.8199pt)
 -- (260.95pt, -418.8199pt)
 -- (99.55pt, -418.8199pt) -- cycle
;
\begin{scope}
\clip
(99.55pt, -383.433pt) -- (260.95pt, -383.433pt)
 -- (260.95pt, -383.433pt)
 -- (260.95pt, -418.8199pt)
 -- (260.95pt, -418.8199pt)
 -- (99.55pt, -418.8199pt) -- cycle
;
\end{scope}
\end{tikzpicture}
\begin{picture}(-5,0)(2.5,0)
\put(104.95,-404.7159){\fontsize{10}{1}\usefont{T1}{cmr}{m}{n}\selectfont\color{color_29791}α-Patcho}
\put(149.18,-404.7159){\fontsize{10}{1}\usefont{T1}{cmr}{m}{n}\selectfont\color{color_29791}ulene}
\end{picture}
\begin{tikzpicture}[overlay]
\path(0pt,0pt);
\filldraw[color_254603][even odd rule]
(260.95pt, -383.433pt) -- (326.95pt, -383.433pt)
 -- (326.95pt, -383.433pt)
 -- (326.95pt, -418.8199pt)
 -- (326.95pt, -418.8199pt)
 -- (260.95pt, -418.8199pt) -- cycle
;
\begin{scope}
\clip
(260.95pt, -383.433pt) -- (326.95pt, -383.433pt)
 -- (326.95pt, -383.433pt)
 -- (326.95pt, -418.8199pt)
 -- (326.95pt, -418.8199pt)
 -- (260.95pt, -418.8199pt) -- cycle
;
\end{scope}
\end{tikzpicture}
\begin{picture}(-5,0)(2.5,0)
\put(266.35,-404.7159){\fontsize{10}{1}\usefont{T1}{cmr}{m}{n}\selectfont\color{color_29791}152}
\put(285.44,-404.7159){\fontsize{10}{1}\usefont{T1}{cmr}{m}{n}\selectfont\color{color_29791}1}
\end{picture}
\begin{tikzpicture}[overlay]
\path(0pt,0pt);
\filldraw[color_254603][even odd rule]
(326.95pt, -383.433pt) -- (392.05pt, -383.433pt)
 -- (392.05pt, -383.433pt)
 -- (392.05pt, -418.8199pt)
 -- (392.05pt, -418.8199pt)
 -- (326.95pt, -418.8199pt) -- cycle
;
\begin{scope}
\clip
(326.95pt, -383.433pt) -- (392.05pt, -383.433pt)
 -- (392.05pt, -383.433pt)
 -- (392.05pt, -418.8199pt)
 -- (392.05pt, -418.8199pt)
 -- (326.95pt, -418.8199pt) -- cycle
;
\end{scope}
\end{tikzpicture}
\begin{picture}(-5,0)(2.5,0)
\put(332.35,-404.7159){\fontsize{10}{1}\usefont{T1}{cmr}{m}{n}\selectfont\color{color_29791}0.1}
\put(348.253,-401.6859){\fontsize{6.5}{1}\usefont{T1}{cmr}{m}{n}\selectfont\color{color_29791}a}
\put(41.7,-440.6029){\fontsize{10}{1}\usefont{T1}{cmr}{b}{n}\selectfont\color{color_29791}12}
\put(104.95,-440.6029){\fontsize{10}{1}\usefont{T1}{cmr}{m}{n}\selectfont\color{color_29791}γ-Cad}
\put(133.93,-440.6029){\fontsize{10}{1}\usefont{T1}{cmr}{m}{n}\selectfont\color{color_29791}inene}
\put(266.35,-440.6029){\fontsize{10}{1}\usefont{T1}{cmr}{m}{n}\selectfont\color{color_29791}152}
\put(285.44,-440.6029){\fontsize{10}{1}\usefont{T1}{cmr}{m}{n}\selectfont\color{color_29791}5}
\put(332.35,-440.6029){\fontsize{10}{1}\usefont{T1}{cmr}{m}{n}\selectfont\color{color_29791}0.1}
\put(348.253,-437.5729){\fontsize{6.5}{1}\usefont{T1}{cmr}{m}{n}\selectfont\color{color_29791}a}
\end{picture}
\begin{tikzpicture}[overlay]
\path(0pt,0pt);
\filldraw[color_254603][even odd rule]
(36.3pt, -455.2069pt) -- (99.55pt, -455.2069pt)
 -- (99.55pt, -455.2069pt)
 -- (99.55pt, -490.5939pt)
 -- (99.55pt, -490.5939pt)
 -- (36.3pt, -490.5939pt) -- cycle
;
\begin{scope}
\clip
(36.3pt, -455.2069pt) -- (99.55pt, -455.2069pt)
 -- (99.55pt, -455.2069pt)
 -- (99.55pt, -490.5939pt)
 -- (99.55pt, -490.5939pt)
 -- (36.3pt, -490.5939pt) -- cycle
;
\end{scope}
\end{tikzpicture}
\begin{picture}(-5,0)(2.5,0)
\put(41.7,-476.4899){\fontsize{10}{1}\usefont{T1}{cmr}{b}{n}\selectfont\color{color_29791}13}
\end{picture}
\begin{tikzpicture}[overlay]
\path(0pt,0pt);
\filldraw[color_254603][even odd rule]
(99.55pt, -455.2069pt) -- (260.95pt, -455.2069pt)
 -- (260.95pt, -455.2069pt)
 -- (260.95pt, -490.5939pt)
 -- (260.95pt, -490.5939pt)
 -- (99.55pt, -490.5939pt) -- cycle
;
\begin{scope}
\clip
(99.55pt, -455.2069pt) -- (260.95pt, -455.2069pt)
 -- (260.95pt, -455.2069pt)
 -- (260.95pt, -490.5939pt)
 -- (260.95pt, -490.5939pt)
 -- (99.55pt, -490.5939pt) -- cycle
;
\end{scope}
\end{tikzpicture}
\begin{picture}(-5,0)(2.5,0)
\put(104.95,-476.4899){\fontsize{10}{1}\usefont{T1}{cmr}{m}{n}\selectfont\color{color_29791}δ-Cad}
\put(134.13,-476.4899){\fontsize{10}{1}\usefont{T1}{cmr}{m}{n}\selectfont\color{color_29791}inene}
\end{picture}
\begin{tikzpicture}[overlay]
\path(0pt,0pt);
\filldraw[color_254603][even odd rule]
(260.95pt, -455.2069pt) -- (326.95pt, -455.2069pt)
 -- (326.95pt, -455.2069pt)
 -- (326.95pt, -490.5939pt)
 -- (326.95pt, -490.5939pt)
 -- (260.95pt, -490.5939pt) -- cycle
;
\begin{scope}
\clip
(260.95pt, -455.2069pt) -- (326.95pt, -455.2069pt)
 -- (326.95pt, -455.2069pt)
 -- (326.95pt, -490.5939pt)
 -- (326.95pt, -490.5939pt)
 -- (260.95pt, -490.5939pt) -- cycle
;
\end{scope}
\end{tikzpicture}
\begin{picture}(-5,0)(2.5,0)
\put(266.35,-476.4899){\fontsize{10}{1}\usefont{T1}{cmr}{m}{n}\selectfont\color{color_29791}152}
\put(285.44,-476.4899){\fontsize{10}{1}\usefont{T1}{cmr}{m}{n}\selectfont\color{color_29791}9}
\end{picture}
\begin{tikzpicture}[overlay]
\path(0pt,0pt);
\filldraw[color_254603][even odd rule]
(326.95pt, -455.2069pt) -- (392.05pt, -455.2069pt)
 -- (392.05pt, -455.2069pt)
 -- (392.05pt, -490.5939pt)
 -- (392.05pt, -490.5939pt)
 -- (326.95pt, -490.5939pt) -- cycle
;
\begin{scope}
\clip
(326.95pt, -455.2069pt) -- (392.05pt, -455.2069pt)
 -- (392.05pt, -455.2069pt)
 -- (392.05pt, -490.5939pt)
 -- (392.05pt, -490.5939pt)
 -- (326.95pt, -490.5939pt) -- cycle
;
\end{scope}
\end{tikzpicture}
\begin{picture}(-5,0)(2.5,0)
\put(332.35,-476.4899){\fontsize{10}{1}\usefont{T1}{cmr}{m}{n}\selectfont\color{color_29791}0.3}
\put(348.253,-473.4599){\fontsize{6.5}{1}\usefont{T1}{cmr}{m}{n}\selectfont\color{color_29791}a}
\put(41.7,-512.377){\fontsize{10}{1}\usefont{T1}{cmr}{b}{n}\selectfont\color{color_29791}14}
\put(104.95,-512.377){\fontsize{10}{1}\usefont{T1}{cmr}{m}{n}\selectfont\color{color_29791}δ-S}
\put(121.02,-512.377){\fontsize{10}{1}\usefont{T1}{cmr}{m}{n}\selectfont\color{color_29791}e}
\put(127.18,-512.377){\fontsize{10}{1}\usefont{T1}{cmr}{m}{n}\selectfont\color{color_29791}l}
\put(129.95,-512.377){\fontsize{10}{1}\usefont{T1}{cmr}{m}{n}\selectfont\color{color_29791}inene}
\put(266.35,-512.377){\fontsize{10}{1}\usefont{T1}{cmr}{m}{n}\selectfont\color{color_29791}154}
\put(285.44,-512.377){\fontsize{10}{1}\usefont{T1}{cmr}{m}{n}\selectfont\color{color_29791}3}
\put(332.35,-512.377){\fontsize{10}{1}\usefont{T1}{cmr}{m}{n}\selectfont\color{color_29791}0.6 ± 0.2}
\end{picture}
\begin{tikzpicture}[overlay]
\path(0pt,0pt);
\filldraw[color_254603][even odd rule]
(36.3pt, -526.981pt) -- (99.55pt, -526.981pt)
 -- (99.55pt, -526.981pt)
 -- (99.55pt, -562.3679pt)
 -- (99.55pt, -562.3679pt)
 -- (36.3pt, -562.3679pt) -- cycle
;
\begin{scope}
\clip
(36.3pt, -526.981pt) -- (99.55pt, -526.981pt)
 -- (99.55pt, -526.981pt)
 -- (99.55pt, -562.3679pt)
 -- (99.55pt, -562.3679pt)
 -- (36.3pt, -562.3679pt) -- cycle
;
\end{scope}
\end{tikzpicture}
\begin{picture}(-5,0)(2.5,0)
\put(41.7,-548.2639){\fontsize{10}{1}\usefont{T1}{cmr}{b}{n}\selectfont\color{color_29791}15}
\end{picture}
\begin{tikzpicture}[overlay]
\path(0pt,0pt);
\filldraw[color_254603][even odd rule]
(99.55pt, -526.981pt) -- (260.95pt, -526.981pt)
 -- (260.95pt, -526.981pt)
 -- (260.95pt, -562.3679pt)
 -- (260.95pt, -562.3679pt)
 -- (99.55pt, -562.3679pt) -- cycle
;
\begin{scope}
\clip
(99.55pt, -526.981pt) -- (260.95pt, -526.981pt)
 -- (260.95pt, -526.981pt)
 -- (260.95pt, -562.3679pt)
 -- (260.95pt, -562.3679pt)
 -- (99.55pt, -562.3679pt) -- cycle
;
\end{scope}
\end{tikzpicture}
\begin{picture}(-5,0)(2.5,0)
\put(104.95,-548.2639){\fontsize{10}{1}\usefont{T1}{cmr}{m}{n}\selectfont\color{color_29791}Selin}
\put(129.34,-548.2639){\fontsize{10}{1}\usefont{T1}{cmr}{m}{n}\selectfont\color{color_29791}a-3,7-diene}
\end{picture}
\begin{tikzpicture}[overlay]
\path(0pt,0pt);
\filldraw[color_254603][even odd rule]
(260.95pt, -526.981pt) -- (326.95pt, -526.981pt)
 -- (326.95pt, -526.981pt)
 -- (326.95pt, -562.3679pt)
 -- (326.95pt, -562.3679pt)
 -- (260.95pt, -562.3679pt) -- cycle
;
\begin{scope}
\clip
(260.95pt, -526.981pt) -- (326.95pt, -526.981pt)
 -- (326.95pt, -526.981pt)
 -- (326.95pt, -562.3679pt)
 -- (326.95pt, -562.3679pt)
 -- (260.95pt, -562.3679pt) -- cycle
;
\end{scope}
\end{tikzpicture}
\begin{picture}(-5,0)(2.5,0)
\put(266.35,-548.2639){\fontsize{10}{1}\usefont{T1}{cmr}{m}{n}\selectfont\color{color_29791}155}
\put(285.44,-548.2639){\fontsize{10}{1}\usefont{T1}{cmr}{m}{n}\selectfont\color{color_29791}0}
\end{picture}
\begin{tikzpicture}[overlay]
\path(0pt,0pt);
\filldraw[color_254603][even odd rule]
(326.95pt, -526.981pt) -- (392.05pt, -526.981pt)
 -- (392.05pt, -526.981pt)
 -- (392.05pt, -562.3679pt)
 -- (392.05pt, -562.3679pt)
 -- (326.95pt, -562.3679pt) -- cycle
;
\begin{scope}
\clip
(326.95pt, -526.981pt) -- (392.05pt, -526.981pt)
 -- (392.05pt, -526.981pt)
 -- (392.05pt, -562.3679pt)
 -- (392.05pt, -562.3679pt)
 -- (326.95pt, -562.3679pt) -- cycle
;
\end{scope}
\end{tikzpicture}
\begin{picture}(-5,0)(2.5,0)
\put(332.35,-548.2639){\fontsize{10}{1}\usefont{T1}{cmr}{m}{n}\selectfont\color{color_29791}0.6 ± 0.1}
\put(41.7,-584.1509){\fontsize{10}{1}\usefont{T1}{cmr}{b}{n}\selectfont\color{color_29791}16}
\put(104.95,-584.1509){\fontsize{10}{1}\usefont{T1}{cmr}{m}{n}\selectfont\color{color_29791}trans-Nerolid}
\put(170.03,-584.1509){\fontsize{10}{1}\usefont{T1}{cmr}{m}{n}\selectfont\color{color_29791}ol}
\put(266.35,-584.1509){\fontsize{10}{1}\usefont{T1}{cmr}{m}{n}\selectfont\color{color_29791}156}
\put(285.44,-584.1509){\fontsize{10}{1}\usefont{T1}{cmr}{m}{n}\selectfont\color{color_29791}8}
\put(332.35,-584.1509){\fontsize{10}{1}\usefont{T1}{cmr}{m}{n}\selectfont\color{color_29791}0.5 ± 0.1}
\end{picture}
\begin{tikzpicture}[overlay]
\path(0pt,0pt);
\filldraw[color_254603][even odd rule]
(36.3pt, -598.7549pt) -- (99.55pt, -598.7549pt)
 -- (99.55pt, -598.7549pt)
 -- (99.55pt, -634.142pt)
 -- (99.55pt, -634.142pt)
 -- (36.3pt, -634.142pt) -- cycle
;
\begin{scope}
\clip
(36.3pt, -598.7549pt) -- (99.55pt, -598.7549pt)
 -- (99.55pt, -598.7549pt)
 -- (99.55pt, -634.142pt)
 -- (99.55pt, -634.142pt)
 -- (36.3pt, -634.142pt) -- cycle
;
\end{scope}
\end{tikzpicture}
\begin{picture}(-5,0)(2.5,0)
\put(41.7,-620.038){\fontsize{10}{1}\usefont{T1}{cmr}{b}{n}\selectfont\color{color_29791}17}
\end{picture}
\begin{tikzpicture}[overlay]
\path(0pt,0pt);
\filldraw[color_254603][even odd rule]
(99.55pt, -598.7549pt) -- (260.95pt, -598.7549pt)
 -- (260.95pt, -598.7549pt)
 -- (260.95pt, -634.142pt)
 -- (260.95pt, -634.142pt)
 -- (99.55pt, -634.142pt) -- cycle
;
\begin{scope}
\clip
(99.55pt, -598.7549pt) -- (260.95pt, -598.7549pt)
 -- (260.95pt, -598.7549pt)
 -- (260.95pt, -634.142pt)
 -- (260.95pt, -634.142pt)
 -- (99.55pt, -634.142pt) -- cycle
;
\end{scope}
\end{tikzpicture}
\begin{picture}(-5,0)(2.5,0)
\put(104.95,-620.038){\fontsize{10}{1}\usefont{T1}{cmr}{m}{n}\selectfont\color{color_29791}Caryoph}
\put(146.89,-620.038){\fontsize{10}{1}\usefont{T1}{cmr}{m}{n}\selectfont\color{color_29791}yllene-oxi}
\put(195.43,-620.038){\fontsize{10}{1}\usefont{T1}{cmr}{m}{n}\selectfont\color{color_29791}de}
\end{picture}
\begin{tikzpicture}[overlay]
\path(0pt,0pt);
\filldraw[color_254603][even odd rule]
(260.95pt, -598.7549pt) -- (326.95pt, -598.7549pt)
 -- (326.95pt, -598.7549pt)
 -- (326.95pt, -634.142pt)
 -- (326.95pt, -634.142pt)
 -- (260.95pt, -634.142pt) -- cycle
;
\begin{scope}
\clip
(260.95pt, -598.7549pt) -- (326.95pt, -598.7549pt)
 -- (326.95pt, -598.7549pt)
 -- (326.95pt, -634.142pt)
 -- (326.95pt, -634.142pt)
 -- (260.95pt, -634.142pt) -- cycle
;
\end{scope}
\end{tikzpicture}
\begin{picture}(-5,0)(2.5,0)
\put(266.35,-620.038){\fontsize{10}{1}\usefont{T1}{cmr}{m}{n}\selectfont\color{color_29791}159}
\put(285.44,-620.038){\fontsize{10}{1}\usefont{T1}{cmr}{m}{n}\selectfont\color{color_29791}3}
\end{picture}
\begin{tikzpicture}[overlay]
\path(0pt,0pt);
\filldraw[color_254603][even odd rule]
(326.95pt, -598.7549pt) -- (392.05pt, -598.7549pt)
 -- (392.05pt, -598.7549pt)
 -- (392.05pt, -634.142pt)
 -- (392.05pt, -634.142pt)
 -- (326.95pt, -634.142pt) -- cycle
;
\begin{scope}
\clip
(326.95pt, -598.7549pt) -- (392.05pt, -598.7549pt)
 -- (392.05pt, -598.7549pt)
 -- (392.05pt, -634.142pt)
 -- (392.05pt, -634.142pt)
 -- (326.95pt, -634.142pt) -- cycle
;
\end{scope}
\end{tikzpicture}
\begin{picture}(-5,0)(2.5,0)
\put(332.35,-620.038){\fontsize{10}{1}\usefont{T1}{cmr}{m}{n}\selectfont\color{color_29791}7.8 ± 1.5}
\put(41.7,-655.925){\fontsize{10}{1}\usefont{T1}{cmr}{b}{n}\selectfont\color{color_29791}18}
\put(104.95,-655.925){\fontsize{10}{1}\usefont{T1}{cmr}{m}{n}\selectfont\color{color_29791}Humul}
\put(137.66,-655.925){\fontsize{10}{1}\usefont{T1}{cmr}{m}{n}\selectfont\color{color_29791}e}
\put(143.82,-655.925){\fontsize{10}{1}\usefont{T1}{cmr}{m}{n}\selectfont\color{color_29791}ne-1,2-epox}
\put(203.96,-655.925){\fontsize{10}{1}\usefont{T1}{cmr}{m}{n}\selectfont\color{color_29791}ide}
\put(266.35,-655.925){\fontsize{10}{1}\usefont{T1}{cmr}{m}{n}\selectfont\color{color_29791}161}
\put(285.44,-655.925){\fontsize{10}{1}\usefont{T1}{cmr}{m}{n}\selectfont\color{color_29791}9}
\put(332.35,-655.925){\fontsize{10}{1}\usefont{T1}{cmr}{m}{n}\selectfont\color{color_29791}2.4 ± 0.5}
\end{picture}
\begin{tikzpicture}[overlay]
\path(0pt,0pt);
\filldraw[color_254603][even odd rule]
(36.3pt, -670.5289pt) -- (99.55pt, -670.5289pt)
 -- (99.55pt, -670.5289pt)
 -- (99.55pt, -719.3029pt)
 -- (99.55pt, -719.3029pt)
 -- (36.3pt, -719.3029pt) -- cycle
;
\begin{scope}
\clip
(36.3pt, -670.5289pt) -- (99.55pt, -670.5289pt)
 -- (99.55pt, -670.5289pt)
 -- (99.55pt, -719.3029pt)
 -- (99.55pt, -719.3029pt)
 -- (36.3pt, -719.3029pt) -- cycle
;
\end{scope}
\end{tikzpicture}
\begin{picture}(-5,0)(2.5,0)
\put(41.7,-691.812){\fontsize{10}{1}\usefont{T1}{cmr}{b}{n}\selectfont\color{color_29791}19}
\end{picture}
\begin{tikzpicture}[overlay]
\path(0pt,0pt);
\filldraw[color_254603][even odd rule]
(99.55pt, -670.5289pt) -- (260.95pt, -670.5289pt)
 -- (260.95pt, -670.5289pt)
 -- (260.95pt, -719.3029pt)
 -- (260.95pt, -719.3029pt)
 -- (99.55pt, -719.3029pt) -- cycle
;
\begin{scope}
\clip
(99.55pt, -670.5289pt) -- (260.95pt, -670.5289pt)
 -- (260.95pt, -670.5289pt)
 -- (260.95pt, -719.3029pt)
 -- (260.95pt, -719.3029pt)
 -- (99.55pt, -719.3029pt) -- cycle
;
\end{scope}
\end{tikzpicture}
\begin{picture}(-5,0)(2.5,0)
\put(104.95,-691.812){\fontsize{10}{1}\usefont{T1}{cmr}{m}{n}\selectfont\color{color_29791}Caryoph}
\put(146.89,-691.812){\fontsize{10}{1}\usefont{T1}{cmr}{m}{n}\selectfont\color{color_29791}ylla-}
\put(168.1,-691.812){\fontsize{10}{1}\usefont{T1}{cmr}{m}{n}\selectfont\color{color_29791}4}
\put(174.47,-691.812){\fontsize{10}{1}\usefont{T1}{cmr}{m}{n}\selectfont\color{color_29791}(12),8(}
\put(208.44,-691.812){\fontsize{10}{1}\usefont{T1}{cmr}{m}{n}\selectfont\color{color_29791}13)-dien-}
\put(104.95,-705.1989){\fontsize{10}{1}\usefont{T1}{cmr}{m}{n}\selectfont\color{color_29791}5-ol}
\end{picture}
\begin{tikzpicture}[overlay]
\path(0pt,0pt);
\filldraw[color_254603][even odd rule]
(260.95pt, -670.5289pt) -- (326.95pt, -670.5289pt)
 -- (326.95pt, -670.5289pt)
 -- (326.95pt, -719.3029pt)
 -- (326.95pt, -719.3029pt)
 -- (260.95pt, -719.3029pt) -- cycle
;
\begin{scope}
\clip
(260.95pt, -670.5289pt) -- (326.95pt, -670.5289pt)
 -- (326.95pt, -670.5289pt)
 -- (326.95pt, -719.3029pt)
 -- (326.95pt, -719.3029pt)
 -- (260.95pt, -719.3029pt) -- cycle
;
\end{scope}
\end{tikzpicture}
\begin{picture}(-5,0)(2.5,0)
\put(266.35,-691.812){\fontsize{10}{1}\usefont{T1}{cmr}{m}{n}\selectfont\color{color_29791}162}
\put(285.44,-691.812){\fontsize{10}{1}\usefont{T1}{cmr}{m}{n}\selectfont\color{color_29791}8}
\end{picture}
\begin{tikzpicture}[overlay]
\path(0pt,0pt);
\filldraw[color_254603][even odd rule]
(326.95pt, -670.5289pt) -- (392.05pt, -670.5289pt)
 -- (392.05pt, -670.5289pt)
 -- (392.05pt, -719.3029pt)
 -- (392.05pt, -719.3029pt)
 -- (326.95pt, -719.3029pt) -- cycle
;
\begin{scope}
\clip
(326.95pt, -670.5289pt) -- (392.05pt, -670.5289pt)
 -- (392.05pt, -670.5289pt)
 -- (392.05pt, -719.3029pt)
 -- (392.05pt, -719.3029pt)
 -- (326.95pt, -719.3029pt) -- cycle
;
\end{scope}
\end{tikzpicture}
\begin{picture}(-5,0)(2.5,0)
\put(332.35,-691.812){\fontsize{10}{1}\usefont{T1}{cmr}{m}{n}\selectfont\color{color_29791}0.5}
\put(348.253,-688.7819){\fontsize{6.5}{1}\usefont{T1}{cmr}{m}{n}\selectfont\color{color_29791}a}
\put(41.7,-741.086){\fontsize{10}{1}\usefont{T1}{cmr}{b}{n}\selectfont\color{color_29791}20}
\put(104.95,-741.086){\fontsize{10}{1}\usefont{T1}{cmr}{m}{n}\selectfont\color{color_29791}Cubenol}
\put(266.35,-741.086){\fontsize{10}{1}\usefont{T1}{cmr}{m}{n}\selectfont\color{color_29791}164}
\put(285.44,-741.086){\fontsize{10}{1}\usefont{T1}{cmr}{m}{n}\selectfont\color{color_29791}1}
\put(332.35,-741.086){\fontsize{10}{1}\usefont{T1}{cmr}{m}{n}\selectfont\color{color_29791}1.2 ± 0.3}
\end{picture}
\begin{tikzpicture}[overlay]
\path(0pt,0pt);
\draw[color_197828,line width=0.5pt]
(36.3pt, -60.19995pt) -- (392.05pt, -60.19995pt)
;
\draw[color_197828,line width=0.5pt]
(36.3pt, -96.08698pt) -- (392.05pt, -96.08698pt)
;
\draw[color_197828,line width=0.5pt]
(36.3pt, -131.9739pt) -- (392.05pt, -131.9739pt)
;
\draw[color_197828,line width=0.5pt]
(36.3pt, -167.861pt) -- (392.05pt, -167.861pt)
;
\draw[color_197828,line width=0.5pt]
(36.3pt, -203.7479pt) -- (392.05pt, -203.7479pt)
;
\draw[color_197828,line width=0.5pt]
(36.3pt, -239.6349pt) -- (392.05pt, -239.6349pt)
;
\draw[color_197828,line width=0.5pt]
(36.3pt, -275.522pt) -- (392.05pt, -275.522pt)
;
\draw[color_197828,line width=0.5pt]
(36.3pt, -311.4089pt) -- (392.05pt, -311.4089pt)
;
\draw[color_197828,line width=0.5pt]
(36.3pt, -347.2959pt) -- (392.05pt, -347.2959pt)
;
\draw[color_197828,line width=0.5pt]
(36.3pt, -383.1829pt) -- (392.05pt, -383.1829pt)
;
\draw[color_197828,line width=0.5pt]
(36.3pt, -419.0699pt) -- (392.05pt, -419.0699pt)
;
\draw[color_197828,line width=0.5pt]
(36.3pt, -454.9569pt) -- (392.05pt, -454.9569pt)
;
\draw[color_197828,line width=0.5pt]
(36.3pt, -490.8439pt) -- (392.05pt, -490.8439pt)
;
\draw[color_197828,line width=0.5pt]
(36.3pt, -526.7309pt) -- (392.05pt, -526.7309pt)
;
\draw[color_197828,line width=0.5pt]
(36.3pt, -562.6179pt) -- (392.05pt, -562.6179pt)
;
\draw[color_197828,line width=0.5pt]
(36.3pt, -598.5049pt) -- (392.05pt, -598.5049pt)
;
\draw[color_197828,line width=0.5pt]
(36.3pt, -634.3919pt) -- (392.05pt, -634.3919pt)
;
\draw[color_197828,line width=0.5pt]
(36.3pt, -670.2789pt) -- (392.05pt, -670.2789pt)
;
\draw[color_197828,line width=0.5pt]
(36.3pt, -719.5529pt) -- (392.05pt, -719.5529pt)
;
\end{tikzpicture}
\newpage
\begin{tikzpicture}[overlay]
\path(0pt,0pt);
\draw[color_197828,line width=0.5pt]
(36.3pt, -755.4399pt) -- (392.05pt, -755.4399pt)
;
\filldraw[color_254603][even odd rule]
(36.3pt, -60.44995pt) -- (99.55pt, -60.44995pt)
 -- (99.55pt, -60.44995pt)
 -- (99.55pt, -95.83698pt)
 -- (99.55pt, -95.83698pt)
 -- (36.3pt, -95.83698pt) -- cycle
;
\begin{scope}
\clip
(36.3pt, -60.44995pt) -- (99.55pt, -60.44995pt)
 -- (99.55pt, -60.44995pt)
 -- (99.55pt, -95.83698pt)
 -- (99.55pt, -95.83698pt)
 -- (36.3pt, -95.83698pt) -- cycle
;
\end{scope}
\end{tikzpicture}
\begin{picture}(-5,0)(2.5,0)
\put(41.7,-81.73297){\fontsize{10}{1}\usefont{T1}{cmr}{b}{n}\selectfont\color{color_29791}21}
\end{picture}
\begin{tikzpicture}[overlay]
\path(0pt,0pt);
\filldraw[color_254603][even odd rule]
(99.55pt, -60.44995pt) -- (260.95pt, -60.44995pt)
 -- (260.95pt, -60.44995pt)
 -- (260.95pt, -95.83698pt)
 -- (260.95pt, -95.83698pt)
 -- (99.55pt, -95.83698pt) -- cycle
;
\begin{scope}
\clip
(99.55pt, -60.44995pt) -- (260.95pt, -60.44995pt)
 -- (260.95pt, -60.44995pt)
 -- (260.95pt, -95.83698pt)
 -- (260.95pt, -95.83698pt)
 -- (99.55pt, -95.83698pt) -- cycle
;
\end{scope}
\end{tikzpicture}
\begin{picture}(-5,0)(2.5,0)
\put(104.95,-81.73297){\fontsize{10}{1}\usefont{T1}{cmr}{m}{n}\selectfont\color{color_29791}(Z)-14}
\put(135.94,-81.73297){\fontsize{10}{1}\usefont{T1}{cmr}{m}{n}\selectfont\color{color_29791}-}
\put(139.54,-81.73297){\fontsize{10}{1}\usefont{T1}{cmr}{m}{n}\selectfont\color{color_29791}Hydroxyc}
\put(186.89,-81.73297){\fontsize{10}{1}\usefont{T1}{cmr}{m}{n}\selectfont\color{color_29791}aryoph}
\put(221.85,-81.73297){\fontsize{10}{1}\usefont{T1}{cmr}{m}{n}\selectfont\color{color_29791}yllene}
\end{picture}
\begin{tikzpicture}[overlay]
\path(0pt,0pt);
\filldraw[color_254603][even odd rule]
(260.95pt, -60.44995pt) -- (326.95pt, -60.44995pt)
 -- (326.95pt, -60.44995pt)
 -- (326.95pt, -95.83698pt)
 -- (326.95pt, -95.83698pt)
 -- (260.95pt, -95.83698pt) -- cycle
;
\begin{scope}
\clip
(260.95pt, -60.44995pt) -- (326.95pt, -60.44995pt)
 -- (326.95pt, -60.44995pt)
 -- (326.95pt, -95.83698pt)
 -- (326.95pt, -95.83698pt)
 -- (260.95pt, -95.83698pt) -- cycle
;
\end{scope}
\end{tikzpicture}
\begin{picture}(-5,0)(2.5,0)
\put(266.35,-81.73297){\fontsize{10}{1}\usefont{T1}{cmr}{m}{n}\selectfont\color{color_29791}166}
\put(285.44,-81.73297){\fontsize{10}{1}\usefont{T1}{cmr}{m}{n}\selectfont\color{color_29791}8}
\end{picture}
\begin{tikzpicture}[overlay]
\path(0pt,0pt);
\filldraw[color_254603][even odd rule]
(326.95pt, -60.44995pt) -- (392.05pt, -60.44995pt)
 -- (392.05pt, -60.44995pt)
 -- (392.05pt, -95.83698pt)
 -- (392.05pt, -95.83698pt)
 -- (326.95pt, -95.83698pt) -- cycle
;
\begin{scope}
\clip
(326.95pt, -60.44995pt) -- (392.05pt, -60.44995pt)
 -- (392.05pt, -60.44995pt)
 -- (392.05pt, -95.83698pt)
 -- (392.05pt, -95.83698pt)
 -- (326.95pt, -95.83698pt) -- cycle
;
\end{scope}
\end{tikzpicture}
\begin{picture}(-5,0)(2.5,0)
\put(332.35,-81.73297){\fontsize{10}{1}\usefont{T1}{cmr}{m}{n}\selectfont\color{color_29791}1.3 ± 0.2}
\put(41.7,-117.62){\fontsize{10}{1}\usefont{T1}{cmr}{b}{n}\selectfont\color{color_29791}22}
\put(104.95,-117.62){\fontsize{10}{1}\usefont{T1}{cmr}{m}{n}\selectfont\color{color_29791}epi-a}
\put(129.96,-117.62){\fontsize{10}{1}\usefont{T1}{cmr}{m}{n}\selectfont\color{color_29791}-Bisabol}
\put(266.35,-117.62){\fontsize{10}{1}\usefont{T1}{cmr}{m}{n}\selectfont\color{color_29791}168}
\put(285.44,-117.62){\fontsize{10}{1}\usefont{T1}{cmr}{m}{n}\selectfont\color{color_29791}1}
\put(332.35,-117.62){\fontsize{10}{1}\usefont{T1}{cmr}{m}{n}\selectfont\color{color_29791}1.3 ± 0.3}
\end{picture}
\begin{tikzpicture}[overlay]
\path(0pt,0pt);
\filldraw[color_254603][even odd rule]
(36.3pt, -132.2239pt) -- (99.55pt, -132.2239pt)
 -- (99.55pt, -132.2239pt)
 -- (99.55pt, -167.611pt)
 -- (99.55pt, -167.611pt)
 -- (36.3pt, -167.611pt) -- cycle
;
\begin{scope}
\clip
(36.3pt, -132.2239pt) -- (99.55pt, -132.2239pt)
 -- (99.55pt, -132.2239pt)
 -- (99.55pt, -167.611pt)
 -- (99.55pt, -167.611pt)
 -- (36.3pt, -167.611pt) -- cycle
;
\end{scope}
\end{tikzpicture}
\begin{picture}(-5,0)(2.5,0)
\put(41.7,-153.507){\fontsize{10}{1}\usefont{T1}{cmr}{b}{n}\selectfont\color{color_29791}23}
\end{picture}
\begin{tikzpicture}[overlay]
\path(0pt,0pt);
\filldraw[color_254603][even odd rule]
(99.55pt, -132.2239pt) -- (260.95pt, -132.2239pt)
 -- (260.95pt, -132.2239pt)
 -- (260.95pt, -167.611pt)
 -- (260.95pt, -167.611pt)
 -- (99.55pt, -167.611pt) -- cycle
;
\begin{scope}
\clip
(99.55pt, -132.2239pt) -- (260.95pt, -132.2239pt)
 -- (260.95pt, -132.2239pt)
 -- (260.95pt, -167.611pt)
 -- (260.95pt, -167.611pt)
 -- (99.55pt, -167.611pt) -- cycle
;
\end{scope}
\end{tikzpicture}
\begin{picture}(-5,0)(2.5,0)
\put(104.95,-153.507){\fontsize{10}{1}\usefont{T1}{cmr}{m}{n}\selectfont\color{color_29791}β-Bisab}
\put(142.26,-153.507){\fontsize{10}{1}\usefont{T1}{cmr}{m}{n}\selectfont\color{color_29791}olol}
\end{picture}
\begin{tikzpicture}[overlay]
\path(0pt,0pt);
\filldraw[color_254603][even odd rule]
(260.95pt, -132.2239pt) -- (326.95pt, -132.2239pt)
 -- (326.95pt, -132.2239pt)
 -- (326.95pt, -167.611pt)
 -- (326.95pt, -167.611pt)
 -- (260.95pt, -167.611pt) -- cycle
;
\begin{scope}
\clip
(260.95pt, -132.2239pt) -- (326.95pt, -132.2239pt)
 -- (326.95pt, -132.2239pt)
 -- (326.95pt, -167.611pt)
 -- (326.95pt, -167.611pt)
 -- (260.95pt, -167.611pt) -- cycle
;
\end{scope}
\end{tikzpicture}
\begin{picture}(-5,0)(2.5,0)
\put(266.35,-153.507){\fontsize{10}{1}\usefont{T1}{cmr}{m}{n}\selectfont\color{color_29791}204}
\put(285.44,-153.507){\fontsize{10}{1}\usefont{T1}{cmr}{m}{n}\selectfont\color{color_29791}1}
\end{picture}
\begin{tikzpicture}[overlay]
\path(0pt,0pt);
\filldraw[color_254603][even odd rule]
(326.95pt, -132.2239pt) -- (392.05pt, -132.2239pt)
 -- (392.05pt, -132.2239pt)
 -- (392.05pt, -167.611pt)
 -- (392.05pt, -167.611pt)
 -- (326.95pt, -167.611pt) -- cycle
;
\begin{scope}
\clip
(326.95pt, -132.2239pt) -- (392.05pt, -132.2239pt)
 -- (392.05pt, -132.2239pt)
 -- (392.05pt, -167.611pt)
 -- (392.05pt, -167.611pt)
 -- (326.95pt, -167.611pt) -- cycle
;
\end{scope}
\end{tikzpicture}
\begin{picture}(-5,0)(2.5,0)
\put(332.35,-153.507){\fontsize{10}{1}\usefont{T1}{cmr}{m}{n}\selectfont\color{color_29791}0.4 ± 0.1}
\put(41.7,-189.394){\fontsize{10}{1}\usefont{T1}{cmr}{b}{n}\selectfont\color{color_29791}24}
\put(104.95,-189.394){\fontsize{10}{1}\usefont{T1}{cmr}{m}{n}\selectfont\color{color_29791}Canna}
\put(136.86,-189.394){\fontsize{10}{1}\usefont{T1}{cmr}{m}{n}\selectfont\color{color_29791}bidio}
\put(161.23,-189.394){\fontsize{10}{1}\usefont{T1}{cmr}{m}{n}\selectfont\color{color_29791}l (CB}
\put(184.94,-189.394){\fontsize{10}{1}\usefont{T1}{cmr}{m}{n}\selectfont\color{color_29791}D)}
\put(266.35,-189.394){\fontsize{10}{1}\usefont{T1}{cmr}{m}{n}\selectfont\color{color_29791}264}
\put(285.44,-189.394){\fontsize{10}{1}\usefont{T1}{cmr}{m}{n}\selectfont\color{color_29791}6}
\put(332.35,-189.394){\fontsize{10}{1}\usefont{T1}{cmr}{m}{n}\selectfont\color{color_29791}53.2}
\put(354.62,-189.394){\fontsize{10}{1}\usefont{T1}{cmr}{m}{n}\selectfont\color{color_29791} ±}
\put(366.17,-189.394){\fontsize{10}{1}\usefont{T1}{cmr}{m}{n}\selectfont\color{color_29791} 7}
\put(375.72,-189.394){\fontsize{10}{1}\usefont{T1}{cmr}{m}{n}\selectfont\color{color_29791}.}
\put(378.89,-189.394){\fontsize{10}{1}\usefont{T1}{cmr}{m}{n}\selectfont\color{color_29791}8}
\end{picture}
\begin{tikzpicture}[overlay]
\path(0pt,0pt);
\filldraw[color_254603][even odd rule]
(36.3pt, -203.9979pt) -- (99.55pt, -203.9979pt)
 -- (99.55pt, -203.9979pt)
 -- (99.55pt, -239.3849pt)
 -- (99.55pt, -239.3849pt)
 -- (36.3pt, -239.3849pt) -- cycle
;
\begin{scope}
\clip
(36.3pt, -203.9979pt) -- (99.55pt, -203.9979pt)
 -- (99.55pt, -203.9979pt)
 -- (99.55pt, -239.3849pt)
 -- (99.55pt, -239.3849pt)
 -- (36.3pt, -239.3849pt) -- cycle
;
\end{scope}
\end{tikzpicture}
\begin{picture}(-5,0)(2.5,0)
\put(41.7,-225.2809){\fontsize{10}{1}\usefont{T1}{cmr}{b}{n}\selectfont\color{color_29791}25}
\end{picture}
\begin{tikzpicture}[overlay]
\path(0pt,0pt);
\filldraw[color_254603][even odd rule]
(99.55pt, -203.9979pt) -- (260.95pt, -203.9979pt)
 -- (260.95pt, -203.9979pt)
 -- (260.95pt, -239.3849pt)
 -- (260.95pt, -239.3849pt)
 -- (99.55pt, -239.3849pt) -- cycle
;
\begin{scope}
\clip
(99.55pt, -203.9979pt) -- (260.95pt, -203.9979pt)
 -- (260.95pt, -203.9979pt)
 -- (260.95pt, -239.3849pt)
 -- (260.95pt, -239.3849pt)
 -- (99.55pt, -239.3849pt) -- cycle
;
\end{scope}
\end{tikzpicture}
\begin{picture}(-5,0)(2.5,0)
\put(104.95,-225.2809){\fontsize{10}{1}\usefont{T1}{cmr}{m}{n}\selectfont\color{color_29791}Canna}
\put(136.86,-225.2809){\fontsize{10}{1}\usefont{T1}{cmr}{m}{n}\selectfont\color{color_29791}bigerol (CBG)}
\end{picture}
\begin{tikzpicture}[overlay]
\path(0pt,0pt);
\filldraw[color_254603][even odd rule]
(260.95pt, -203.9979pt) -- (326.95pt, -203.9979pt)
 -- (326.95pt, -203.9979pt)
 -- (326.95pt, -239.3849pt)
 -- (326.95pt, -239.3849pt)
 -- (260.95pt, -239.3849pt) -- cycle
;
\begin{scope}
\clip
(260.95pt, -203.9979pt) -- (326.95pt, -203.9979pt)
 -- (326.95pt, -203.9979pt)
 -- (326.95pt, -239.3849pt)
 -- (326.95pt, -239.3849pt)
 -- (260.95pt, -239.3849pt) -- cycle
;
\end{scope}
\end{tikzpicture}
\begin{picture}(-5,0)(2.5,0)
\put(266.35,-225.2809){\fontsize{10}{1}\usefont{T1}{cmr}{m}{n}\selectfont\color{color_29791}283}
\put(285.44,-225.2809){\fontsize{10}{1}\usefont{T1}{cmr}{m}{n}\selectfont\color{color_29791}8}
\end{picture}
\begin{tikzpicture}[overlay]
\path(0pt,0pt);
\filldraw[color_254603][even odd rule]
(326.95pt, -203.9979pt) -- (392.05pt, -203.9979pt)
 -- (392.05pt, -203.9979pt)
 -- (392.05pt, -239.3849pt)
 -- (392.05pt, -239.3849pt)
 -- (326.95pt, -239.3849pt) -- cycle
;
\begin{scope}
\clip
(326.95pt, -203.9979pt) -- (392.05pt, -203.9979pt)
 -- (392.05pt, -203.9979pt)
 -- (392.05pt, -239.3849pt)
 -- (392.05pt, -239.3849pt)
 -- (326.95pt, -239.3849pt) -- cycle
;
\end{scope}
\end{tikzpicture}
\begin{picture}(-5,0)(2.5,0)
\put(332.35,-225.2809){\fontsize{10}{1}\usefont{T1}{cmr}{m}{n}\selectfont\color{color_29791}2.5 ± 0.5}
\put(41.7,-261.168){\fontsize{10}{1}\usefont{T1}{cmr}{b}{n}\selectfont\color{color_29791} }
\put(104.95,-261.168){\fontsize{10}{1}\usefont{T1}{cmr}{m}{n}\selectfont\color{color_29791}Total}
\put(130,-261.168){\fontsize{10}{1}\usefont{T1}{cmr}{m}{n}\selectfont\color{color_29791} area}
\put(266.35,-261.168){\fontsize{10}{1}\usefont{T1}{cmr}{m}{n}\selectfont\color{color_29791} }
\put(332.35,-261.168){\fontsize{10}{1}\usefont{T1}{cmr}{m}{n}\selectfont\color{color_29791}88.2}
\put(354.62,-261.168){\fontsize{10}{1}\usefont{T1}{cmr}{m}{n}\selectfont\color{color_29791} ±}
\put(366.17,-261.168){\fontsize{10}{1}\usefont{T1}{cmr}{m}{n}\selectfont\color{color_29791} 1}
\put(375.72,-261.168){\fontsize{10}{1}\usefont{T1}{cmr}{m}{n}\selectfont\color{color_29791}.}
\put(378.89,-261.168){\fontsize{10}{1}\usefont{T1}{cmr}{m}{n}\selectfont\color{color_29791}1}
\end{picture}
\begin{tikzpicture}[overlay]
\path(0pt,0pt);
\filldraw[color_254603][even odd rule]
(36.3pt, -275.772pt) -- (99.55pt, -275.772pt)
 -- (99.55pt, -275.772pt)
 -- (99.55pt, -324.546pt)
 -- (99.55pt, -324.546pt)
 -- (36.3pt, -324.546pt) -- cycle
;
\begin{scope}
\clip
(36.3pt, -275.772pt) -- (99.55pt, -275.772pt)
 -- (99.55pt, -275.772pt)
 -- (99.55pt, -324.546pt)
 -- (99.55pt, -324.546pt)
 -- (36.3pt, -324.546pt) -- cycle
;
\end{scope}
\end{tikzpicture}
\begin{picture}(-5,0)(2.5,0)
\put(41.7,-294.025){\fontsize{6.5}{1}\usefont{T1}{cmr}{b}{n}\selectfont\color{color_29791}a}
\put(46.086,-297.055){\fontsize{10}{1}\usefont{T1}{cmr}{b}{n}\selectfont\color{color_29791}SD }
\put(85.76601,-297.055){\fontsize{10}{1}\usefont{T1}{cmr}{b}{n}\selectfont\color{color_29791}< }
\put(41.7,-310.442){\fontsize{10}{1}\usefont{T1}{cmr}{b}{n}\selectfont\color{color_29791}0.0}
\put(59.41,-310.442){\fontsize{10}{1}\usefont{T1}{cmr}{b}{n}\selectfont\color{color_29791}5}
\end{picture}
\begin{tikzpicture}[overlay]
\path(0pt,0pt);
\filldraw[color_254603][even odd rule]
(99.55pt, -275.772pt) -- (260.95pt, -275.772pt)
 -- (260.95pt, -275.772pt)
 -- (260.95pt, -324.546pt)
 -- (260.95pt, -324.546pt)
 -- (99.55pt, -324.546pt) -- cycle
;
\begin{scope}
\clip
(99.55pt, -275.772pt) -- (260.95pt, -275.772pt)
 -- (260.95pt, -275.772pt)
 -- (260.95pt, -324.546pt)
 -- (260.95pt, -324.546pt)
 -- (99.55pt, -324.546pt) -- cycle
;
\end{scope}
\end{tikzpicture}
\begin{picture}(-5,0)(2.5,0)
\put(104.95,-297.055){\fontsize{10}{1}\usefont{T1}{cmr}{m}{n}\selectfont\color{color_29791} }
\end{picture}
\begin{tikzpicture}[overlay]
\path(0pt,0pt);
\filldraw[color_254603][even odd rule]
(260.95pt, -275.772pt) -- (326.95pt, -275.772pt)
 -- (326.95pt, -275.772pt)
 -- (326.95pt, -324.546pt)
 -- (326.95pt, -324.546pt)
 -- (260.95pt, -324.546pt) -- cycle
;
\begin{scope}
\clip
(260.95pt, -275.772pt) -- (326.95pt, -275.772pt)
 -- (326.95pt, -275.772pt)
 -- (326.95pt, -324.546pt)
 -- (326.95pt, -324.546pt)
 -- (260.95pt, -324.546pt) -- cycle
;
\end{scope}
\filldraw[color_254603][even odd rule]
(326.95pt, -275.772pt) -- (392.05pt, -275.772pt)
 -- (392.05pt, -275.772pt)
 -- (392.05pt, -324.546pt)
 -- (392.05pt, -324.546pt)
 -- (326.95pt, -324.546pt) -- cycle
;
\begin{scope}
\clip
(326.95pt, -275.772pt) -- (392.05pt, -275.772pt)
 -- (392.05pt, -275.772pt)
 -- (392.05pt, -324.546pt)
 -- (392.05pt, -324.546pt)
 -- (326.95pt, -324.546pt) -- cycle
;
\end{scope}
\draw[color_197828,line width=0.5pt]
(36.3pt, -60.19995pt) -- (392.05pt, -60.19995pt)
;
\draw[color_197828,line width=0.5pt]
(36.3pt, -96.08698pt) -- (392.05pt, -96.08698pt)
;
\draw[color_197828,line width=0.5pt]
(36.3pt, -131.9739pt) -- (392.05pt, -131.9739pt)
;
\draw[color_197828,line width=0.5pt]
(36.3pt, -167.861pt) -- (392.05pt, -167.861pt)
;
\draw[color_197828,line width=0.5pt]
(36.3pt, -203.7479pt) -- (392.05pt, -203.7479pt)
;
\draw[color_197828,line width=0.5pt]
(36.3pt, -239.6349pt) -- (392.05pt, -239.6349pt)
;
\draw[color_197828,line width=0.5pt]
(36.3pt, -275.522pt) -- (392.05pt, -275.522pt)
;
\draw[color_197828,line width=0.5pt]
(36.3pt, -324.7959pt) -- (392.05pt, -324.7959pt)
;
\end{tikzpicture}
\begin{picture}(-5,0)(2.5,0)
\put(41.7,-373.671){\fontsize{11}{1}\usefont{T1}{cmr}{b}{n}\selectfont\color{color_29791}Supplementary }
\put(141.965,-373.671){\fontsize{11}{1}\usefont{T1}{cmr}{b}{n}\selectfont\color{color_29791}F}
\put(149.489,-373.671){\fontsize{11}{1}\usefont{T1}{cmr}{b}{n}\selectfont\color{color_29791}i}
\put(153.251,-373.671){\fontsize{11}{1}\usefont{T1}{cmr}{b}{n}\selectfont\color{color_29791}gure }
\put(187.351,-373.671){\fontsize{11}{1}\usefont{T1}{cmr}{b}{n}\selectfont\color{color_29791}1:}
\put(199.407,-373.671){\fontsize{10}{1}\usefont{T1}{cmr}{b}{n}\selectfont\color{color_29791} }
\put(202.887,-373.671){\fontsize{11}{1}\usefont{T1}{cmr}{m}{n}\selectfont\color{color_29791}}
\put(204.57,-373.671){\fontsize{11}{1}\usefont{T1}{cmr}{m}{n}\selectfont\color{color_29791}An}
\put(219.057,-373.671){\fontsize{11}{1}\usefont{T1}{cmr}{m}{n}\selectfont\color{color_29791}alysis }
\put(255.06,-373.671){\fontsize{11}{1}\usefont{T1}{cmr}{m}{n}\selectfont\color{color_29791}of }
\put(270.834,-373.671){\fontsize{11}{1}\usefont{T1}{cmr}{m}{n}\selectfont\color{color_29791}t}
\put(275.157,-373.671){\fontsize{11}{1}\usefont{T1}{cmr}{m}{n}\selectfont\color{color_29791}h}
\put(282.12,-373.671){\fontsize{11}{1}\usefont{T1}{cmr}{m}{n}\selectfont\color{color_29791}e}
\put(288.896,-373.671){\fontsize{11}{1}\usefont{T1}{cmr}{m}{n}\selectfont\color{color_29791} }
\put(294.066,-373.671){\fontsize{11}{1}\usefont{T1}{cmr}{m}{n}\selectfont\color{color_29791}CB2}
\put(316.297,-373.671){\fontsize{11}{1}\usefont{T1}{cmr}{m}{n}\selectfont\color{color_29791}r/CB1r }
\put(356.447,-373.671){\fontsize{11}{1}\usefont{T1}{cmr}{m}{n}\selectfont\color{color_29791}mRNA }
\put(395.728,-373.671){\fontsize{11}{1}\usefont{T1}{cmr}{m}{n}\selectfont\color{color_29791}ratio }
\put(426.264,-373.671){\fontsize{11}{1}\usefont{T1}{cmr}{m}{n}\selectfont\color{color_29791}in }
\put(441.466,-373.671){\fontsize{11}{1}\usefont{T1}{cmr}{m}{n}\selectfont\color{color_29791}BV-2}
\put(467.514,-373.671){\fontsize{11}{1}\usefont{T1}{cmr}{m}{n}\selectfont\color{color_29791} }
\put(472.684,-373.671){\fontsize{11}{1}\usefont{T1}{cmr}{m}{n}\selectfont\color{color_29791}microg}
\put(510.733,-373.671){\fontsize{11}{1}\usefont{T1}{cmr}{m}{n}\selectfont\color{color_29791}lia }
\put(41.7,-392.878){\fontsize{11}{1}\usefont{T1}{cmr}{m}{n}\selectfont\color{color_29791}cells }
\put(73.391,-392.878){\fontsize{11}{1}\usefont{T1}{cmr}{m}{n}\selectfont\color{color_29791}anal}
\put(96.89799,-392.878){\fontsize{11}{1}\usefont{T1}{cmr}{m}{n}\selectfont\color{color_29791}yzed }
\put(129.975,-392.878){\fontsize{11}{1}\usefont{T1}{cmr}{m}{n}\selectfont\color{color_29791}b}
\put(136.949,-392.878){\fontsize{11}{1}\usefont{T1}{cmr}{m}{n}\selectfont\color{color_29791}y }
\put(150.501,-392.878){\fontsize{11}{1}\usefont{T1}{cmr}{m}{n}\selectfont\color{color_29791}means }
\put(194.457,-392.878){\fontsize{11}{1}\usefont{T1}{cmr}{m}{n}\selectfont\color{color_29791}of }
\put(212.101,-392.878){\fontsize{11}{1}\usefont{T1}{cmr}{m}{n}\selectfont\color{color_29791}RT}
\put(226.456,-392.878){\fontsize{11}{1}\usefont{T1}{cmr}{m}{n}\selectfont\color{color_29791}-PC}
\put(244.749,-392.878){\fontsize{11}{1}\usefont{T1}{cmr}{m}{n}\selectfont\color{color_29791}R}
\put(252.383,-392.878){\fontsize{11}{1}\usefont{T1}{cmr}{m}{n}\selectfont\color{color_29791}. }
\put(262.921,-392.878){\fontsize{11}{1}\usefont{T1}{cmr}{m}{n}\selectfont\color{color_29791}CB2r }
\put(296.702,-392.878){\fontsize{11}{1}\usefont{T1}{cmr}{m}{n}\selectfont\color{color_29791}mRNA }
\put(337.853,-392.878){\fontsize{11}{1}\usefont{T1}{cmr}{m}{n}\selectfont\color{color_29791}exp}
\put(358.104,-392.878){\fontsize{11}{1}\usefont{T1}{cmr}{m}{n}\selectfont\color{color_29791}re}
\put(369.401,-392.878){\fontsize{11}{1}\usefont{T1}{cmr}{m}{n}\selectfont\color{color_29791}ssio}
\put(390.642,-392.878){\fontsize{11}{1}\usefont{T1}{cmr}{m}{n}\selectfont\color{color_29791}n }
\put(404.656,-392.878){\fontsize{11}{1}\usefont{T1}{cmr}{m}{n}\selectfont\color{color_29791}(Mean}
\put(438.91,-392.878){\fontsize{11}{1}\usefont{T1}{cmr}{m}{n}\selectfont\color{color_29791} }
\put(445.95,-392.878){\fontsize{11}{1}\usefont{T1}{cmr}{m}{n}\selectfont\color{color_29791}Ct±SD, }
\put(493.14,-392.878){\fontsize{11}{1}\usefont{T1}{cmr}{m}{n}\selectfont\color{color_29791}C}
\put(500.829,-392.878){\fontsize{11}{1}\usefont{T1}{cmr}{m}{n}\selectfont\color{color_29791}Br1: }
\put(41.7,-412.085){\fontsize{11}{1}\usefont{T1}{cmr}{m}{n}\selectfont\color{color_29791}33.9}
\put(66.197,-412.085){\fontsize{11}{1}\usefont{T1}{cmr}{m}{n}\selectfont\color{color_29791}4±1.47, CBr2}
\put(140.645,-412.085){\fontsize{11}{1}\usefont{T1}{cmr}{m}{n}\selectfont\color{color_29791}: }
\put(147.839,-412.085){\fontsize{11}{1}\usefont{T1}{cmr}{m}{n}\selectfont\color{color_29791}2}
\put(154.846,-412.085){\fontsize{11}{1}\usefont{T1}{cmr}{m}{n}\selectfont\color{color_29791}1.33±0.49}
\put(213.047,-412.085){\fontsize{11}{1}\usefont{T1}{cmr}{m}{n}\selectfont\color{color_29791}) in}
\put(230.856,-412.085){\fontsize{11}{1}\usefont{T1}{cmr}{m}{n}\selectfont\color{color_29791} 1}
\put(241.361,-412.085){\fontsize{11}{1}\usefont{T1}{cmr}{m}{n}\selectfont\color{color_29791}00 ng}
\put(272.799,-412.085){\fontsize{11}{1}\usefont{T1}{cmr}{m}{n}\selectfont\color{color_29791} of BV-2 C}
\put(327.623,-412.085){\fontsize{11}{1}\usefont{T1}{cmr}{m}{n}\selectfont\color{color_29791}T}
\put(334.333,-412.085){\fontsize{11}{1}\usefont{T1}{cmr}{m}{n}\selectfont\color{color_29791}RL cDNA.}
\put(41.7,-450.499){\fontsize{11}{1}\usefont{T1}{cmr}{b}{n}\selectfont\color{color_29791}Supplementary }
\put(140.513,-450.499){\fontsize{11}{1}\usefont{T1}{cmr}{b}{n}\selectfont\color{color_29791}Figure }
\put(184.436,-450.499){\fontsize{11}{1}\usefont{T1}{cmr}{b}{n}\selectfont\color{color_29791}2:}
\put(196.492,-450.499){\fontsize{11}{1}\usefont{T1}{cmr}{m}{n}\selectfont\color{color_29791} }
\put(200.21,-450.499){\fontsize{11}{1}\usefont{T1}{cmr}{m}{n}\selectfont\color{color_29791}C}
\put(207.899,-450.499){\fontsize{11}{1}\usefont{T1}{cmr}{m}{n}\selectfont\color{color_29791}ell}
\put(220.769,-450.499){\fontsize{11}{1}\usefont{T1}{cmr}{m}{n}\selectfont\color{color_29791} }
\put(224.498,-450.499){\fontsize{11}{1}\usefont{T1}{cmr}{m}{n}\selectfont\color{color_29791}v}
\put(230.999,-450.499){\fontsize{11}{1}\usefont{T1}{cmr}{m}{n}\selectfont\color{color_29791}iabil}
\put(253.89,-450.499){\fontsize{11}{1}\usefont{T1}{cmr}{m}{n}\selectfont\color{color_29791}ity }
\put(271.49,-450.499){\fontsize{11}{1}\usefont{T1}{cmr}{m}{n}\selectfont\color{color_29791}of }
\put(285.812,-450.499){\fontsize{11}{1}\usefont{T1}{cmr}{m}{n}\selectfont\color{color_29791}BV-2 }
\put(315.567,-450.499){\fontsize{11}{1}\usefont{T1}{cmr}{m}{n}\selectfont\color{color_29791}cells }
\put(343.9471,-450.499){\fontsize{11}{1}\usefont{T1}{cmr}{m}{n}\selectfont\color{color_29791}was }
\put(369.1371,-450.499){\fontsize{11}{1}\usefont{T1}{cmr}{m}{n}\selectfont\color{color_29791}teste}
\put(397.0331,-450.499){\fontsize{11}{1}\usefont{T1}{cmr}{m}{n}\selectfont\color{color_29791}d}
\put(404.007,-450.499){\fontsize{11}{1}\usefont{T1}{cmr}{m}{n}\selectfont\color{color_29791} }
\put(407.7361,-450.499){\fontsize{11}{1}\usefont{T1}{cmr}{m}{n}\selectfont\color{color_29791}b}
\put(414.7101,-450.499){\fontsize{11}{1}\usefont{T1}{cmr}{m}{n}\selectfont\color{color_29791}y }
\put(424.9401,-450.499){\fontsize{11}{1}\usefont{T1}{cmr}{m}{n}\selectfont\color{color_29791}CC}
\put(440.3071,-450.499){\fontsize{11}{1}\usefont{T1}{cmr}{m}{n}\selectfont\color{color_29791}K}
\put(447.5121,-450.499){\fontsize{11}{1}\usefont{T1}{cmr}{m}{n}\selectfont\color{color_29791}-8 }
\put(462.2081,-450.499){\fontsize{11}{1}\usefont{T1}{cmr}{m}{n}\selectfont\color{color_29791}a}
\put(468.9401,-450.499){\fontsize{11}{1}\usefont{T1}{cmr}{m}{n}\selectfont\color{color_29791}ssay }
\put(497.3751,-450.499){\fontsize{11}{1}\usefont{T1}{cmr}{m}{n}\selectfont\color{color_29791}after }
\put(41.7,-469.706){\fontsize{11}{1}\usefont{T1}{cmr}{m}{n}\selectfont\color{color_29791}a }
\put(52.887,-469.706){\fontsize{11}{1}\usefont{T1}{cmr}{m}{n}\selectfont\color{color_29791}24}
\put(66.89,-469.706){\fontsize{11}{1}\usefont{T1}{cmr}{m}{n}\selectfont\color{color_29791} }
\put(71.334,-469.706){\fontsize{11}{1}\usefont{T1}{cmr}{m}{n}\selectfont\color{color_29791}h }
\put(82.752,-469.706){\fontsize{11}{1}\usefont{T1}{cmr}{m}{n}\selectfont\color{color_29791}treatme}
\put(126.895,-469.706){\fontsize{11}{1}\usefont{T1}{cmr}{m}{n}\selectfont\color{color_29791}n}
\put(133.858,-469.706){\fontsize{11}{1}\usefont{T1}{cmr}{m}{n}\selectfont\color{color_29791}t }
\put(142.625,-469.706){\fontsize{11}{1}\usefont{T1}{cmr}{m}{n}\selectfont\color{color_29791}at }
\put(158.124,-469.706){\fontsize{11}{1}\usefont{T1}{cmr}{m}{n}\selectfont\color{color_29791}the }
\put(180.619,-469.706){\fontsize{11}{1}\usefont{T1}{cmr}{m}{n}\selectfont\color{color_29791}conc}
\put(206.414,-469.706){\fontsize{11}{1}\usefont{T1}{cmr}{m}{n}\selectfont\color{color_29791}e}
\put(213.19,-469.706){\fontsize{11}{1}\usefont{T1}{cmr}{m}{n}\selectfont\color{color_29791}ntrati}
\put(243.099,-469.706){\fontsize{11}{1}\usefont{T1}{cmr}{m}{n}\selectfont\color{color_29791}ons }
\put(266.98,-469.706){\fontsize{11}{1}\usefont{T1}{cmr}{m}{n}\selectfont\color{color_29791}0}
\put(273.987,-469.706){\fontsize{11}{1}\usefont{T1}{cmr}{m}{n}\selectfont\color{color_29791}.}
\put(277.474,-469.706){\fontsize{11}{1}\usefont{T1}{cmr}{m}{n}\selectfont\color{color_29791}0}
\put(284.481,-469.706){\fontsize{11}{1}\usefont{T1}{cmr}{m}{n}\selectfont\color{color_29791}1-0.1-1-10 }
\put(346.323,-469.706){\fontsize{11}{1}\usefont{T1}{cmr}{m}{n}\selectfont\color{color_29791}µg/mL }
\put(385.296,-469.706){\fontsize{11}{1}\usefont{T1}{cmr}{m}{n}\selectfont\color{color_29791}of }
\put(400.344,-469.706){\fontsize{11}{1}\usefont{T1}{cmr}{m}{n}\selectfont\color{color_29791}C}
\put(408.033,-469.706){\fontsize{11}{1}\usefont{T1}{cmr}{m}{n}\selectfont\color{color_29791}S}
\put(415.007,-469.706){\fontsize{11}{1}\usefont{T1}{cmr}{m}{n}\selectfont\color{color_29791}E }
\put(426.403,-469.706){\fontsize{11}{1}\usefont{T1}{cmr}{m}{n}\selectfont\color{color_29791}(}
\put(430.693,-469.706){\fontsize{11}{1}\usefont{T1}{cmr}{b}{n}\selectfont\color{color_29791}}
\put(430.704,-469.706){\fontsize{11}{1}\usefont{T1}{cmr}{b}{n}\selectfont\color{color_29791}a}
\put(438.129,-469.706){\fontsize{11}{1}\usefont{T1}{cmr}{m}{n}\selectfont\color{color_29791}}
\put(438.118,-469.706){\fontsize{11}{1}\usefont{T1}{cmr}{m}{n}\selectfont\color{color_29791})}
\put(442.419,-469.706){\fontsize{11}{1}\usefont{T1}{cmr}{m}{n}\selectfont\color{color_29791},}
\put(445.906,-469.706){\fontsize{11}{1}\usefont{T1}{cmr}{m}{n}\selectfont\color{color_29791} }
\put(450.361,-469.706){\fontsize{11}{1}\usefont{T1}{cmr}{m}{n}\selectfont\color{color_29791}CBD }
\put(478.499,-469.706){\fontsize{11}{1}\usefont{T1}{cmr}{m}{n}\selectfont\color{color_29791}(}
\put(482.789,-469.706){\fontsize{11}{1}\usefont{T1}{cmr}{b}{n}\selectfont\color{color_29791}b}
\put(490.665,-469.706){\fontsize{11}{1}\usefont{T1}{cmr}{m}{n}\selectfont\color{color_29791}), }
\put(502.908,-469.706){\fontsize{11}{1}\usefont{T1}{cmr}{m}{n}\selectfont\color{color_29791}a}
\put(509.64,-469.706){\fontsize{11}{1}\usefont{T1}{cmr}{m}{n}\selectfont\color{color_29791}nd }
\put(41.7,-488.913){\fontsize{11}{1}\usefont{T1}{cmr}{m}{n}\selectfont\color{color_29791}CAR }
\put(69.255,-488.913){\fontsize{11}{1}\usefont{T1}{cmr}{m}{n}\selectfont\color{color_29791}(}
\put(73.545,-488.913){\fontsize{11}{1}\usefont{T1}{cmr}{b}{n}\selectfont\color{color_29791}c}
\put(80.068,-488.913){\fontsize{11}{1}\usefont{T1}{cmr}{m}{n}\selectfont\color{color_29791}) }
\put(89.066,-488.913){\fontsize{11}{1}\usefont{T1}{cmr}{m}{n}\selectfont\color{color_29791}respectively}
\put(156.089,-488.913){\fontsize{11}{1}\usefont{T1}{cmr}{m}{n}\selectfont\color{color_29791}. }
\put(164.295,-488.913){\fontsize{11}{1}\usefont{T1}{cmr}{m}{n}\selectfont\color{color_29791}Eac}
\put(184.029,-488.913){\fontsize{11}{1}\usefont{T1}{cmr}{m}{n}\selectfont\color{color_29791}h }
\put(195.711,-488.913){\fontsize{11}{1}\usefont{T1}{cmr}{m}{n}\selectfont\color{color_29791}co}
\put(208.482,-488.913){\fontsize{11}{1}\usefont{T1}{cmr}{m}{n}\selectfont\color{color_29791}lumn }
\put(240.91,-488.913){\fontsize{11}{1}\usefont{T1}{cmr}{m}{n}\selectfont\color{color_29791}represents }
\put(304.688,-488.913){\fontsize{11}{1}\usefont{T1}{cmr}{m}{n}\selectfont\color{color_29791}mean }
\put(340.5811,-488.913){\fontsize{11}{1}\usefont{T1}{cmr}{m}{n}\selectfont\color{color_29791}± }
\put(354.507,-488.913){\fontsize{11}{1}\usefont{T1}{cmr}{m}{n}\selectfont\color{color_29791}S.E}
\put(371.9311,-488.913){\fontsize{11}{1}\usefont{T1}{cmr}{m}{n}\selectfont\color{color_29791}.M. }
\put(393.1281,-488.913){\fontsize{11}{1}\usefont{T1}{cmr}{m}{n}\selectfont\color{color_29791}Da}
\put(408.33,-488.913){\fontsize{11}{1}\usefont{T1}{cmr}{m}{n}\selectfont\color{color_29791}ta }
\put(424.093,-488.913){\fontsize{11}{1}\usefont{T1}{cmr}{m}{n}\selectfont\color{color_29791}were }
\put(455.85,-488.913){\fontsize{11}{1}\usefont{T1}{cmr}{m}{n}\selectfont\color{color_29791}ana}
\put(476.299,-488.913){\fontsize{11}{1}\usefont{T1}{cmr}{m}{n}\selectfont\color{color_29791}lyzed }
\put(510.1021,-488.913){\fontsize{11}{1}\usefont{T1}{cmr}{m}{n}\selectfont\color{color_29791}b}
\put(517.076,-488.913){\fontsize{11}{1}\usefont{T1}{cmr}{m}{n}\selectfont\color{color_29791}y }
\put(41.7,-508.12){\fontsize{11}{1}\usefont{T1}{cmr}{m}{n}\selectfont\color{color_29791}one-wa}
\put(81.872,-508.12){\fontsize{11}{1}\usefont{T1}{cmr}{m}{n}\selectfont\color{color_29791}y }
\put(94.01601,-508.12){\fontsize{11}{1}\usefont{T1}{cmr}{m}{n}\selectfont\color{color_29791}ANOVA: }
\put(142.801,-508.12){\fontsize{11}{1}\usefont{T1}{cmr}{m}{n}\selectfont\color{color_29791}***p<0.00}
\put(200.001,-508.12){\fontsize{11}{1}\usefont{T1}{cmr}{m}{n}\selectfont\color{color_29791}1, }
\put(216.116,-508.12){\fontsize{11}{1}\usefont{T1}{cmr}{m}{n}\selectfont\color{color_29791}*p<0.05 }
\put(267.937,-508.12){\fontsize{11}{1}\usefont{T1}{cmr}{m}{n}\selectfont\color{color_29791}vs }
\put(285.801,-508.12){\fontsize{11}{1}\usefont{T1}{cmr}{m}{n}\selectfont\color{color_29791}CTRL }
\put(319.604,-508.12){\fontsize{11}{1}\usefont{T1}{cmr}{m}{n}\selectfont\color{color_29791}g}
\put(326.578,-508.12){\fontsize{11}{1}\usefont{T1}{cmr}{m}{n}\selectfont\color{color_29791}roup; }
\put(358.995,-508.12){\fontsize{11}{1}\usefont{T1}{cmr}{m}{n}\selectfont\color{color_274846}}
\put(361.118,-508.12){\fontsize{11}{1}\usefont{T1}{cmr}{m}{n}\selectfont\color{color_274846}(n=6)}
\put(392.886,-508.12){\fontsize{11}{1}\usefont{T1}{cmr}{m}{n}\selectfont\color{color_29791}. }
\put(402.016,-508.12){\fontsize{11}{1}\usefont{T1}{cmr}{m}{n}\selectfont\color{color_29791}(}
\put(406.306,-508.12){\fontsize{11}{1}\usefont{T1}{cmr}{b}{n}\selectfont\color{color_29791}d}
\put(414.182,-508.12){\fontsize{11}{1}\usefont{T1}{cmr}{m}{n}\selectfont\color{color_29791}) }
\put(424.093,-508.12){\fontsize{11}{1}\usefont{T1}{cmr}{m}{n}\selectfont\color{color_29791}BV-2}
\put(450.141,-508.12){\fontsize{11}{1}\usefont{T1}{cmr}{m}{n}\selectfont\color{color_29791} }
\put(455.762,-508.12){\fontsize{11}{1}\usefont{T1}{cmr}{m}{n}\selectfont\color{color_29791}cell }
\put(480.314,-508.12){\fontsize{11}{1}\usefont{T1}{cmr}{m}{n}\selectfont\color{color_29791}viab}
\put(503.601,-508.12){\fontsize{11}{1}\usefont{T1}{cmr}{m}{n}\selectfont\color{color_29791}ility }
\put(41.7,-527.327){\fontsize{11}{1}\usefont{T1}{cmr}{m}{n}\selectfont\color{color_29791}was }
\put(68.738,-527.327){\fontsize{11}{1}\usefont{T1}{cmr}{m}{n}\selectfont\color{color_29791}tested }
\put(109.174,-527.327){\fontsize{11}{1}\usefont{T1}{cmr}{m}{n}\selectfont\color{color_29791}by }
\put(128.237,-527.327){\fontsize{11}{1}\usefont{T1}{cmr}{m}{n}\selectfont\color{color_29791}M}
\put(137.719,-527.327){\fontsize{11}{1}\usefont{T1}{cmr}{m}{n}\selectfont\color{color_29791}TT }
\put(156.727,-527.327){\fontsize{11}{1}\usefont{T1}{cmr}{m}{n}\selectfont\color{color_29791}assay}
\put(188.176,-527.327){\fontsize{11}{1}\usefont{T1}{cmr}{m}{n}\selectfont\color{color_29791} }
\put(193.742,-527.327){\fontsize{11}{1}\usefont{T1}{cmr}{m}{n}\selectfont\color{color_29791}f}
\put(197.625,-527.327){\fontsize{11}{1}\usefont{T1}{cmr}{m}{n}\selectfont\color{color_29791}o}
\put(204.346,-527.327){\fontsize{11}{1}\usefont{T1}{cmr}{m}{n}\selectfont\color{color_29791}llowin}
\put(236.213,-527.327){\fontsize{11}{1}\usefont{T1}{cmr}{m}{n}\selectfont\color{color_29791}g }
\put(248.764,-527.327){\fontsize{11}{1}\usefont{T1}{cmr}{m}{n}\selectfont\color{color_29791}a }
\put(261.073,-527.327){\fontsize{11}{1}\usefont{T1}{cmr}{m}{n}\selectfont\color{color_29791}24-hour }
\put(309.803,-527.327){\fontsize{11}{1}\usefont{T1}{cmr}{m}{n}\selectfont\color{color_29791}co}
\put(322.574,-527.327){\fontsize{11}{1}\usefont{T1}{cmr}{m}{n}\selectfont\color{color_29791}tr}
\put(331.418,-527.327){\fontsize{11}{1}\usefont{T1}{cmr}{m}{n}\selectfont\color{color_29791}eatment }
\put(383.569,-527.327){\fontsize{11}{1}\usefont{T1}{cmr}{m}{n}\selectfont\color{color_29791}of }
\put(399.739,-527.327){\fontsize{11}{1}\usefont{T1}{cmr}{m}{n}\selectfont\color{color_29791}LPS }
\put(425.05,-527.327){\fontsize{11}{1}\usefont{T1}{cmr}{m}{n}\selectfont\color{color_29791}(250}
\put(450.339,-527.327){\fontsize{11}{1}\usefont{T1}{cmr}{m}{n}\selectfont\color{color_29791} }
\put(455.905,-527.327){\fontsize{11}{1}\usefont{T1}{cmr}{m}{n}\selectfont\color{color_29791}n}
\put(462.868,-527.327){\fontsize{11}{1}\usefont{T1}{cmr}{m}{n}\selectfont\color{color_29791}g/mL) }
\put(500.257,-527.327){\fontsize{11}{1}\usefont{T1}{cmr}{m}{n}\selectfont\color{color_29791}with }
\put(41.7,-546.5339){\fontsize{11}{1}\usefont{T1}{cmr}{m}{n}\selectfont\color{color_29791}CSE, }
\put(72.214,-546.5339){\fontsize{11}{1}\usefont{T1}{cmr}{m}{n}\selectfont\color{color_29791}CBD, }
\put(104.807,-546.5339){\fontsize{11}{1}\usefont{T1}{cmr}{m}{n}\selectfont\color{color_29791}an}
\put(118.513,-546.5339){\fontsize{11}{1}\usefont{T1}{cmr}{m}{n}\selectfont\color{color_29791}d }
\put(130.899,-546.5339){\fontsize{11}{1}\usefont{T1}{cmr}{m}{n}\selectfont\color{color_29791}CAR }
\put(159.147,-546.5339){\fontsize{11}{1}\usefont{T1}{cmr}{m}{n}\selectfont\color{color_29791}(1 }
\put(175.834,-546.5339){\fontsize{11}{1}\usefont{T1}{cmr}{m}{n}\selectfont\color{color_29791}µ}
\put(182.841,-546.5339){\fontsize{11}{1}\usefont{T1}{cmr}{m}{n}\selectfont\color{color_29791}g}
\put(189.815,-546.5339){\fontsize{11}{1}\usefont{T1}{cmr}{m}{n}\selectfont\color{color_29791}/mL}
\put(210.374,-546.5339){\fontsize{11}{1}\usefont{T1}{cmr}{m}{n}\selectfont\color{color_29791}) }
\put(220.065,-546.5339){\fontsize{11}{1}\usefont{T1}{cmr}{m}{n}\selectfont\color{color_29791}respectiv}
\put(270.753,-546.5339){\fontsize{11}{1}\usefont{T1}{cmr}{m}{n}\selectfont\color{color_29791}e}
\put(277.529,-546.5339){\fontsize{11}{1}\usefont{T1}{cmr}{m}{n}\selectfont\color{color_29791}l}
\put(280.576,-546.5339){\fontsize{11}{1}\usefont{T1}{cmr}{m}{n}\selectfont\color{color_29791}y. }
\put(295.987,-546.5339){\fontsize{11}{1}\usefont{T1}{cmr}{m}{n}\selectfont\color{color_29791}Each}
\put(322.695,-546.5339){\fontsize{11}{1}\usefont{T1}{cmr}{m}{n}\selectfont\color{color_29791} }
\put(328.096,-546.5339){\fontsize{11}{1}\usefont{T1}{cmr}{m}{n}\selectfont\color{color_29791}colu}
\put(350.899,-546.5339){\fontsize{11}{1}\usefont{T1}{cmr}{m}{n}\selectfont\color{color_29791}m}
\put(361.624,-546.5339){\fontsize{11}{1}\usefont{T1}{cmr}{m}{n}\selectfont\color{color_29791}n}
\put(368.587,-546.5339){\fontsize{11}{1}\usefont{T1}{cmr}{m}{n}\selectfont\color{color_29791} }
\put(373.988,-546.5339){\fontsize{11}{1}\usefont{T1}{cmr}{m}{n}\selectfont\color{color_29791}re}
\put(385.285,-546.5339){\fontsize{11}{1}\usefont{T1}{cmr}{m}{n}\selectfont\color{color_29791}p}
\put(392.259,-546.5339){\fontsize{11}{1}\usefont{T1}{cmr}{m}{n}\selectfont\color{color_29791}r}
\put(396.791,-546.5339){\fontsize{11}{1}\usefont{T1}{cmr}{m}{n}\selectfont\color{color_29791}esents }
\put(438.47,-546.5339){\fontsize{11}{1}\usefont{T1}{cmr}{m}{n}\selectfont\color{color_29791}mean }
\put(475.067,-546.5339){\fontsize{11}{1}\usefont{T1}{cmr}{m}{n}\selectfont\color{color_29791}± }
\put(489.675,-546.5339){\fontsize{11}{1}\usefont{T1}{cmr}{m}{n}\selectfont\color{color_29791}S.E.M.}
\put(523.588,-546.5339){\fontsize{11}{1}\usefont{T1}{cmr}{m}{n}\selectfont\color{color_29791} }
\put(41.7,-565.741){\fontsize{11}{1}\usefont{T1}{cmr}{m}{n}\selectfont\color{color_29791}Data }
\put(76.812,-565.741){\fontsize{11}{1}\usefont{T1}{cmr}{m}{n}\selectfont\color{color_29791}wer}
\put(97.10699,-565.741){\fontsize{11}{1}\usefont{T1}{cmr}{m}{n}\selectfont\color{color_29791}e }
\put(112.716,-565.741){\fontsize{11}{1}\usefont{T1}{cmr}{m}{n}\selectfont\color{color_29791}anal}
\put(136.223,-565.741){\fontsize{11}{1}\usefont{T1}{cmr}{m}{n}\selectfont\color{color_29791}yzed }
\put(171.115,-565.741){\fontsize{11}{1}\usefont{T1}{cmr}{m}{n}\selectfont\color{color_29791}b}
\put(178.089,-565.741){\fontsize{11}{1}\usefont{T1}{cmr}{m}{n}\selectfont\color{color_29791}y }
\put(193.456,-565.741){\fontsize{11}{1}\usefont{T1}{cmr}{m}{n}\selectfont\color{color_29791}on}
\put(207.151,-565.741){\fontsize{11}{1}\usefont{T1}{cmr}{m}{n}\selectfont\color{color_29791}e}
\put(213.927,-565.741){\fontsize{11}{1}\usefont{T1}{cmr}{m}{n}\selectfont\color{color_29791}-w}
\put(226.885,-565.741){\fontsize{11}{1}\usefont{T1}{cmr}{m}{n}\selectfont\color{color_29791}ay }
\put(248.995,-565.741){\fontsize{11}{1}\usefont{T1}{cmr}{m}{n}\selectfont\color{color_29791}ANOVA: }
\put(301.003,-565.741){\fontsize{11}{1}\usefont{T1}{cmr}{m}{n}\selectfont\color{color_29791}(}
\put(305.304,-565.741){\fontsize{11}{1}\usefont{T1}{cmr}{m}{n}\selectfont\color{color_29791}n}
\put(312.267,-565.741){\fontsize{11}{1}\usefont{T1}{cmr}{m}{n}\selectfont\color{color_29791}.s.) }
\put(338.139,-565.741){\fontsize{11}{1}\usefont{T1}{cmr}{m}{n}\selectfont\color{color_29791}no}
\put(351.834,-565.741){\fontsize{11}{1}\usefont{T1}{cmr}{m}{n}\selectfont\color{color_29791} }
\put(360.6891,-565.741){\fontsize{11}{1}\usefont{T1}{cmr}{m}{n}\selectfont\color{color_29791}sign}
\put(383.4261,-565.741){\fontsize{11}{1}\usefont{T1}{cmr}{m}{n}\selectfont\color{color_29791}ifican}
\put(413.17,-565.741){\fontsize{11}{1}\usefont{T1}{cmr}{m}{n}\selectfont\color{color_29791}t }
\put(426.337,-565.741){\fontsize{11}{1}\usefont{T1}{cmr}{m}{n}\selectfont\color{color_29791}differences }
\put(496.55,-565.741){\fontsize{11}{1}\usefont{T1}{cmr}{m}{n}\selectfont\color{color_29791}were }
\put(41.7,-584.948){\fontsize{11}{1}\usefont{T1}{cmr}{m}{n}\selectfont\color{color_29791}observed v}
\put(102.695,-584.948){\fontsize{11}{1}\usefont{T1}{cmr}{m}{n}\selectfont\color{color_29791}s C}
\put(119.613,-584.948){\fontsize{11}{1}\usefont{T1}{cmr}{m}{n}\selectfont\color{color_29791}T}
\put(126.323,-584.948){\fontsize{11}{1}\usefont{T1}{cmr}{m}{n}\selectfont\color{color_29791}RL group;}
\put(179.486,-584.948){\fontsize{11}{1}\usefont{T1}{cmr}{m}{n}\selectfont\color{color_29791} }
\put(182.984,-584.948){\fontsize{11}{1}\usefont{T1}{cmr}{m}{n}\selectfont\color{color_274846}(}
\put(187.285,-584.948){\fontsize{11}{1}\usefont{T1}{cmr}{m}{n}\selectfont\color{color_274846}n}
\put(194.248,-584.948){\fontsize{11}{1}\usefont{T1}{cmr}{m}{n}\selectfont\color{color_274846}=6)}
\put(214.752,-584.948){\fontsize{11}{1}\usefont{T1}{cmr}{m}{n}\selectfont\color{color_29791}}
\put(214.763,-584.948){\fontsize{11}{1}\usefont{T1}{cmr}{m}{n}\selectfont\color{color_29791}.}
\put(41.7,-623.3619){\fontsize{11}{1}\usefont{T1}{cmr}{b}{n}\selectfont\color{color_274846}Supplementary }
\put(143.175,-623.3619){\fontsize{11}{1}\usefont{T1}{cmr}{b}{n}\selectfont\color{color_274846}Fi}
\put(154.45,-623.3619){\fontsize{11}{1}\usefont{T1}{cmr}{b}{n}\selectfont\color{color_274846}gure}
\put(183.05,-623.3619){\fontsize{11}{1}\usefont{T1}{cmr}{b}{n}\selectfont\color{color_274846} }
\put(189.749,-623.3619){\fontsize{11}{1}\usefont{T1}{cmr}{b}{n}\selectfont\color{color_274846}3:}
\put(201.805,-623.3619){\fontsize{11}{1}\usefont{T1}{cmr}{b}{n}\selectfont\color{color_29791} }
\put(205.633,-623.3619){\fontsize{11}{1}\usefont{T1}{cmr}{m}{n}\selectfont\color{color_274846}}
\put(208.515,-623.3619){\fontsize{11}{1}\usefont{T1}{cmr}{m}{n}\selectfont\color{color_274846}RT-}
\put(226.841,-623.3619){\fontsize{11}{1}\usefont{T1}{cmr}{m}{n}\selectfont\color{color_274846}qPCR }
\put(262.162,-623.3619){\fontsize{11}{1}\usefont{T1}{cmr}{m}{n}\selectfont\color{color_274846}an}
\put(275.868,-623.3619){\fontsize{11}{1}\usefont{T1}{cmr}{m}{n}\selectfont\color{color_274846}alysis }
\put(313.07,-623.3619){\fontsize{11}{1}\usefont{T1}{cmr}{m}{n}\selectfont\color{color_274846}of }
\put(327.172,-623.3619){\fontsize{11}{1}\usefont{T1}{cmr}{m}{n}\selectfont\color{color_274846}}
\put(330.054,-623.3619){\fontsize{11}{1}\usefont{T1}{cmr}{m}{n}\selectfont\color{color_274846}PPARγ}
\put(365.001,-623.3619){\fontsize{11}{1}\usefont{T1}{cmr}{m}{n}\selectfont\color{color_274846}}
\put(364.99,-623.3619){\fontsize{11}{1}\usefont{T1}{cmr}{m}{n}\selectfont\color{color_274846} }
\put(371.37,-623.3619){\fontsize{11}{1}\usefont{T1}{cmr}{m}{n}\selectfont\color{color_274846}mRNA }
\put(411.861,-623.3619){\fontsize{11}{1}\usefont{T1}{cmr}{m}{n}\selectfont\color{color_274846}l}
\put(414.908,-623.3619){\fontsize{11}{1}\usefont{T1}{cmr}{m}{n}\selectfont\color{color_274846}e}
\put(421.684,-623.3619){\fontsize{11}{1}\usefont{T1}{cmr}{m}{n}\selectfont\color{color_274846}v}
\put(428.185,-623.3619){\fontsize{11}{1}\usefont{T1}{cmr}{m}{n}\selectfont\color{color_274846}e}
\put(434.961,-623.3619){\fontsize{11}{1}\usefont{T1}{cmr}{m}{n}\selectfont\color{color_274846}l}
\put(438.008,-623.3619){\fontsize{11}{1}\usefont{T1}{cmr}{m}{n}\selectfont\color{color_274846}s }
\put(450.119,-623.3619){\fontsize{11}{1}\usefont{T1}{cmr}{m}{n}\selectfont\color{color_274846}in }
\put(466.52,-623.3619){\fontsize{11}{1}\usefont{T1}{cmr}{m}{n}\selectfont\color{color_274846}BV-2 }
\put(498.937,-623.3619){\fontsize{11}{1}\usefont{T1}{cmr}{m}{n}\selectfont\color{color_274846}cells }
\put(41.7,-638.0869){\fontsize{11}{1}\usefont{T1}{cmr}{m}{n}\selectfont\color{color_274846}follo}
\put(65.141,-638.0869){\fontsize{11}{1}\usefont{T1}{cmr}{m}{n}\selectfont\color{color_274846}wing }
\put(98.13,-638.0869){\fontsize{11}{1}\usefont{T1}{cmr}{m}{n}\selectfont\color{color_274846}the }
\put(123.166,-638.0869){\fontsize{11}{1}\usefont{T1}{cmr}{m}{n}\selectfont\color{color_274846}CSE}
\put(144.77,-638.0869){\fontsize{11}{1}\usefont{T1}{cmr}{m}{n}\selectfont\color{color_274846}, }
\put(155.253,-638.0869){\fontsize{11}{1}\usefont{T1}{cmr}{m}{n}\selectfont\color{color_274846}CBD }
\put(185.932,-638.0869){\fontsize{11}{1}\usefont{T1}{cmr}{m}{n}\selectfont\color{color_274846}a}
\put(192.664,-638.0869){\fontsize{11}{1}\usefont{T1}{cmr}{m}{n}\selectfont\color{color_274846}nd }
\put(213.597,-638.0869){\fontsize{11}{1}\usefont{T1}{cmr}{m}{n}\selectfont\color{color_274846}C}
\put(221.286,-638.0869){\fontsize{11}{1}\usefont{T1}{cmr}{m}{n}\selectfont\color{color_274846}AR }
\put(243.429,-638.0869){\fontsize{11}{1}\usefont{T1}{cmr}{m}{n}\selectfont\color{color_274846}(1 }
\put(261.7,-638.0869){\fontsize{11}{1}\usefont{T1}{cmr}{m}{n}\selectfont\color{color_274846}µg/mL) }
\put(307.504,-638.0869){\fontsize{11}{1}\usefont{T1}{cmr}{m}{n}\selectfont\color{color_274846}treatments }
\put(375.638,-638.0869){\fontsize{11}{1}\usefont{T1}{cmr}{m}{n}\selectfont\color{color_274846}i}
\put(378.685,-638.0869){\fontsize{11}{1}\usefont{T1}{cmr}{m}{n}\selectfont\color{color_274846}n }
\put(392.644,-638.0869){\fontsize{11}{1}\usefont{T1}{cmr}{m}{n}\selectfont\color{color_274846}u}
\put(399.6071,-638.0869){\fontsize{11}{1}\usefont{T1}{cmr}{m}{n}\selectfont\color{color_274846}nstimulated }
\put(472.2071,-638.0869){\fontsize{11}{1}\usefont{T1}{cmr}{m}{n}\selectfont\color{color_274846}and }
\put(499.8831,-638.0869){\fontsize{11}{1}\usefont{T1}{cmr}{m}{n}\selectfont\color{color_274846}LPS-}
\put(41.7,-652.812){\fontsize{11}{1}\usefont{T1}{cmr}{m}{n}\selectfont\color{color_274846}stimula}
\put(82.279,-652.812){\fontsize{11}{1}\usefont{T1}{cmr}{m}{n}\selectfont\color{color_274846}t}
\put(86.60201,-652.812){\fontsize{11}{1}\usefont{T1}{cmr}{m}{n}\selectfont\color{color_274846}ed }
\put(104.598,-652.812){\fontsize{11}{1}\usefont{T1}{cmr}{m}{n}\selectfont\color{color_274846}BV-2 }
\put(134.892,-652.812){\fontsize{11}{1}\usefont{T1}{cmr}{m}{n}\selectfont\color{color_274846}cells }
\put(163.811,-652.812){\fontsize{11}{1}\usefont{T1}{cmr}{m}{n}\selectfont\color{color_274846}(250 }
\put(193.346,-652.812){\fontsize{11}{1}\usefont{T1}{cmr}{m}{n}\selectfont\color{color_274846}ng/mL). }
\put(239.898,-652.812){\fontsize{11}{1}\usefont{T1}{cmr}{m}{n}\selectfont\color{color_274846}E}
\put(246.839,-652.812){\fontsize{11}{1}\usefont{T1}{cmr}{m}{n}\selectfont\color{color_274846}ach }
\put(270.863,-652.812){\fontsize{11}{1}\usefont{T1}{cmr}{m}{n}\selectfont\color{color_274846}c}
\put(276.902,-652.812){\fontsize{11}{1}\usefont{T1}{cmr}{m}{n}\selectfont\color{color_274846}olumn }
\put(315.6,-652.812){\fontsize{11}{1}\usefont{T1}{cmr}{m}{n}\selectfont\color{color_274846}r}
\put(320.132,-652.812){\fontsize{11}{1}\usefont{T1}{cmr}{m}{n}\selectfont\color{color_274846}epresents }
\put(378.938,-652.812){\fontsize{11}{1}\usefont{T1}{cmr}{m}{n}\selectfont\color{color_274846}mean }
\put(414.38,-652.812){\fontsize{11}{1}\usefont{T1}{cmr}{m}{n}\selectfont\color{color_274846}± }
\put(427.855,-652.812){\fontsize{11}{1}\usefont{T1}{cmr}{m}{n}\selectfont\color{color_274846}S.E.}
\put(448.777,-652.812){\fontsize{11}{1}\usefont{T1}{cmr}{m}{n}\selectfont\color{color_274846}M. }
\put(466.025,-652.812){\fontsize{11}{1}\usefont{T1}{cmr}{m}{n}\selectfont\color{color_274846}Data }
\put(496.539,-652.812){\fontsize{11}{1}\usefont{T1}{cmr}{m}{n}\selectfont\color{color_274846}wer}
\put(516.834,-652.812){\fontsize{11}{1}\usefont{T1}{cmr}{m}{n}\selectfont\color{color_274846}e }
\put(41.7,-667.5369){\fontsize{11}{1}\usefont{T1}{cmr}{m}{n}\selectfont\color{color_274846}ana}
\put(62.149,-667.5369){\fontsize{11}{1}\usefont{T1}{cmr}{m}{n}\selectfont\color{color_274846}lyzed by}
\put(108.228,-667.5369){\fontsize{11}{1}\usefont{T1}{cmr}{m}{n}\selectfont\color{color_274846} one-way}
\put(158.41,-667.5369){\fontsize{11}{1}\usefont{T1}{cmr}{m}{n}\selectfont\color{color_274846} ANO}
\put(186.328,-667.5369){\fontsize{11}{1}\usefont{T1}{cmr}{m}{n}\selectfont\color{color_274846}VA fol}
\put(218.525,-667.5369){\fontsize{11}{1}\usefont{T1}{cmr}{m}{n}\selectfont\color{color_274846}lowed b}
\put(261.535,-667.5369){\fontsize{11}{1}\usefont{T1}{cmr}{m}{n}\selectfont\color{color_274846}y Tukey: *p}
\put(324.565,-667.5369){\fontsize{11}{1}\usefont{T1}{cmr}{m}{n}\selectfont\color{color_274846}<0}
\put(340.79,-667.5369){\fontsize{11}{1}\usefont{T1}{cmr}{m}{n}\selectfont\color{color_274846}.}
\put(344.277,-667.5369){\fontsize{11}{1}\usefont{T1}{cmr}{m}{n}\selectfont\color{color_274846}0}
\put(351.284,-667.5369){\fontsize{11}{1}\usefont{T1}{cmr}{m}{n}\selectfont\color{color_274846}5 vs CTR}
\put(399.552,-667.5369){\fontsize{11}{1}\usefont{T1}{cmr}{m}{n}\selectfont\color{color_274846}L}
\put(405.69,-667.5369){\fontsize{11}{1}\usefont{T1}{cmr}{m}{n}\selectfont\color{color_274846} }
\put(409.177,-667.5369){\fontsize{11}{1}\usefont{T1}{cmr}{m}{n}\selectfont\color{color_274846}group (n=}
\put(465.343,-667.5369){\fontsize{11}{1}\usefont{T1}{cmr}{m}{n}\selectfont\color{color_274846}5}
\put(472.35,-667.5369){\fontsize{11}{1}\usefont{T1}{cmr}{m}{n}\selectfont\color{color_274846}).}
\end{picture}
\end{document}
